# Supplementary material for: Nasal and cutaneous mucormycosis in two patients with lymphoma after chemotherapy and target therapy: Early detection by metagenomic next-generation sequencing
Source: Front Cell Infect Microbiol. 2022 Sep 16;12:960766. doi: 10.3389/fcimb.2022.960766 (PMC9524479; doi:10.3389/fcimb.2022.960766)
Supplement: Supplementary file 1 [file DataSheet_1.xls]

#Sample	Kingdom	Gram+/-	Genus Latin name	Genus Raw reads	Genus normalized reads	Genus Relative Abundance (%)	Complex Group Name	Complex Raw reads	Complex normalized reads	Species Latin name	Number of species raw reads	Number of species normalized reads	Species relative abundance (%)	Subtype	Number of subtype raw reads	Number of isoform normalized reads	Identity	S_bin_num	Coverage(ratio)	Depth	Q16sAbuandance	SD-level	BSD-conclusion	BSD-Freq-mean-max-min(ZZ20211001)	FoldChange(BSD)	NCEvenCount	FoldChange(NC)	HistroyBSD(Freq-mean-max-min)
NGSD276-1-U05	Bacteria	G+	Rhodococcus	14257	8142	60.215	-	-	-	Rhodococcus erythropolis	13332	7614	60.215	-	0	0	97.47	99	11.903712%(820825/6895538)	1.28	-	A	N	85.7%|339.067|1029.000|29.000	22.453	1361	5.594	82.6%|563.045|7580.000|2.000
NGSD276-1-U05	Bacteria	G-	Ralstonia	2349	1342	9.921	-	-	-	Ralstonia insidiosa	1449	828	7.591	-	0	0	97.48	98	2.072095%(118585/5722953)	1.07	-	-	Y	-	-	261	3.17	5.6%|101.778|275.000|10.000
NGSD276-1-U05	Bacteria	G-	Ralstonia	2349	1342	9.921	-	-	-	Ralstonia pickettii	414	237	2.33	-	0	0	97.44	44	0.344347%(18339/5325729)	1.06	-	A	Y	74.3%|67322.923|248292.000|4.000	0.004	100.2	2.359	67.7%|639.358|10987.000|4.000
NGSD276-1-U05	Bacteria	G+	Cutibacterium	2025	1157	8.553	-	-	-	Cutibacterium acnes	1661	949	8.553	-	0	0	98.76	99	4.972532%(127310/2560265)	1.1	-	A	Y	100%|389.629|2282.000|88.000	2.434	242.8	3.907	96.9%|705.051|18644.000|3.000
NGSD276-1-U05	Bacteria	G+	Staphylococcus	1041	595	4.397	-	-	-	Staphylococcus hominis	364	208	1.987	-	0	0	98.62	93	1.271002%(28692/2257431)	1.02	-	A	N	100%|130.686|351.000|12.000	1.591	38.9	5.344	90.7%|281.438|6470.000|4.000
NGSD276-1-U05	Bacteria	G+	Staphylococcus	1041	595	4.397	-	-	-	Staphylococcus warneri	214	123	1.037	-	0	0	99.52	81	0.365041%(9278/2541629)	1.03	-	A	N	68.6%|147.375|582.000|10.000	0.829	21.6	5.657	66.5%|202.654|2310.000|3.000
NGSD276-1-U05	Bacteria	G+	Staphylococcus	1041	595	4.397	-	-	-	Staphylococcus epidermidis	191	110	0.945	-	0	0	98.61	84	0.587381%(14632/2491058)	1.01	-	A	Y	100%|70.600|309.000|4.000	1.545	39.7	2.748	94.4%|119.875|1940.000|1.000
NGSD276-1-U05	Bacteria	G+	Staphylococcus	1041	595	4.397	-	-	-	Staphylococcus capitis	86	50	0.423	-	0	0	98.8	52	0.284229%(7115/2503265)	1.01	-	A	Y	51.4%|157.389|387.000|6.000	0.312	10.4	4.721	31.1%|211.640|1098.000|3.000
NGSD276-1-U05	Bacteria	G+	Staphylococcus	1041	595	4.397	-	-	-	Staphylococcus aureus	1	1	0.004	-	0	0	99.09	1	0.002694%(76/2821361)	1	-	D	Y	22.9%|3.875|13.000|1.000	0.155	0.9	0.667	37.3%|7.517|190.000|1.000
NGSD276-1-U05	Bacteria	G-	Moraxella	590	337	2.492	-	-	-	Moraxella osloensis	581	332	2.492	-	0	0	97.87	94	0.844388%(22369/2649137)	1.07	-	A	N	94.3%|154.939|498.000|18.000	2.141	65.7	5.05	91.3%|327.259|4069.000|2.000
NGSD276-1-U05	Bacteria	G-	Burkholderia	440	252	1.858	Burkholderia cepacia complex	302	173	Burkholderia ubonensis	37	22	0.885	-	0	0	96.45	26	0.061245%(4571/7463411)	1.21	-	A	N	57.1%|567.850|1505.000|3.000	0.037	0	-	83.9%|394.185|13151.000|1.000
NGSD276-1-U05	Bacteria	G-	Burkholderia	440	252	1.858	Burkholderia cepacia complex	302	173	Burkholderia cepacia	17	10	0.358	-	0	0	96.41	2	0.018948%(1607/8481212)	1.21	-	A	N	94.3%|248.000|1168.000|2.000	0.039	0.9	10.778	90.1%|259.759|9227.000|1.000
NGSD276-1-U05	Bacteria	G-	Burkholderia	440	252	1.858	Burkholderia cepacia complex	302	173	Burkholderia vietnamiensis	10	6	0.261	-	0	0	96.6	9	0.023116%(1580/6835067)	1.31	-	A	N	34.3%|223.667|465.000|3.000	0.025	0	-	54%|168.241|3669.000|1.000
NGSD276-1-U05	Bacteria	G-	Burkholderia	440	252	1.858	Burkholderia cepacia complex	302	173	Burkholderia pyrrocinia	8	5	0.178	-	0	0	96.18	5	0.014767%(1182/8004399)	1.27	-	A	N	25.7%|251.556|412.000|203.000	0.018	0	-	37.3%|212.583|3305.000|3.000
NGSD276-1-U05	Bacteria	G-	Burkholderia	440	252	1.858	Burkholderia cepacia complex	302	173	Burkholderia ambifaria	8	5	0.176	-	0	0	96.45	3	0.014971%(1212/8095900)	1.16	-	B	N	22.9%|216.000|317.000|171.000	0.021	0	-	46%|150.216|2841.000|2.000
NGSD276-1-U05	Bacteria	G+	Gordonia	371	212	1.567	-	-	-	Gordonia bronchialis	283	162	1.567	-	0	0	99.13	93	0.390358%(20650/5290012)	1.06	-	A	N	48.6%|25.353|61.000|4.000	6.374	21.6	7.481	55.3%|71.652|1292.000|1.000
NGSD276-1-U05	Bacteria	G-	Acinetobacter	370	212	1.563	-	-	-	Acinetobacter johnsonii	232	133	1.563	-	0	0	97.99	82	0.504788%(17872/3540498)	1.05	-	A	N	100%|186.800|798.000|5.000	0.709	13	10.192	89.4%|259.986|5042.000|3.000
NGSD276-1-U05	Bacteria	G+	Corynebacterium	279	160	1.178	-	-	-	Corynebacterium singulare	36	21	0.286	-	0	0	98.57	27	0.097791%(2768/2830519)	1.06	-	B	N	20%|13.571|44.000|5.000	1.518	0	-	29.2%|25.447|284.000|2.000
NGSD276-1-U05	Bacteria	G+	Corynebacterium	279	160	1.178	-	-	-	Corynebacterium callunae	36	21	0.276	-	0	0	98.57	29	0.09086%(2661/2928683)	1.09	-	A	Y	48.6%|12.471|37.000|3.000	1.652	4.3	4.791	44.1%|24.817|126.000|2.000
NGSD276-1-U05	Bacteria	G+	Corynebacterium	279	160	1.178	-	-	-	Corynebacterium pseudogenitalium	21	12	0.182	-	0	0	97.38	17	0.140039%(3643/2601426)	1.09	-	C	Y	40%|8.500|22.000|3.000	1.412	6	2	46%|15.081|129.000|2.000
NGSD276-1-U05	Bacteria	G+	Corynebacterium	279	160	1.178	-	-	-	Corynebacterium jeikeium	19	11	0.176	-	0	0	97.49	13	0.051052%(1236/2421080)	1	-	B	N	11.4%|10.750|24.000|5.000	1.005	0	-	16.1%|14.269|86.000|3.000
NGSD276-1-U05	Bacteria	G+	Corynebacterium	279	160	1.178	-	-	-	Corynebacterium accolens	16	10	0.148	-	0	0	97.52	15	0.052844%(1285/2431674)	1.05	-	C	Y	54.3%|9.895|31.000|3.000	0.92	6.9	1.319	50.3%|17.123|130.000|2.000
NGSD276-1-U05	Bacteria	G+	Corynebacterium	279	160	1.178	-	-	-	Corynebacterium tuberculostearicum	12	7	0.11	-	0	0	97.32	10	0.117725%(2888/2453172)	1.06	-	C	Y	31.4%|7.727|19.000|4.000	0.893	4.3	1.605	45.3%|13.986|110.000|2.000
NGSD276-1-U05	Bacteria	G-	Sphingomonas	276	158	1.166	-	-	-	Sphingomonas adhaesiva	47	27	0.459	-	0	0	97.03	25	0.105924%(3983/3760237)	1.24	-	B	N	8.6%|20.000|23.000|18.000	1.34	5.2	5.154	3.1%|4.800|8.000|3.000
NGSD276-1-U05	Bacteria	G-	Sphingomonas	276	158	1.166	-	-	-	Sphingomonas taxi	35	20	0.317	-	0	0	96.77	25	0.083138%(3377/4061902)	1.09	-	B	N	22.9%|16.875|29.000|10.000	1.185	0	-	6.2%|11.900|39.000|3.000
NGSD276-1-U05	Bacteria	G-	Sphingomonas	276	158	1.166	-	-	-	Sphingomonas echinoides	28	16	0.241	-	0	0	96.75	19	0.060188%(2567/4264936)	1.14	-	A	N	80%|11.071|29.000|3.000	1.445	0	-	71.4%|18.626|163.000|2.000
NGSD276-1-U05	Bacteria	G-	Sphingomonas	276	158	1.166	-	-	-	Sphingomonas hengshuiensis	13	8	0.148	-	0	0	96.9	5	0.030839%(993/3219969)	1.03	-	D	N	14.3%|7.400|12.000|4.000	1	0	-	8.1%|7.769|37.000|2.000
NGSD276-1-U05	Bacteria	G-	Desulfocarbo	126	72	0.532	-	-	-	Desulfocarbo indianensis	126	72	0.532	-	0	0	99.52	6	0.258054%(13197/5114044)	1.1	-	A	Y	57.1%|129.500|334.000|19.000	0.556	32	2.25	30.4%|17.163|88.000|3.000
NGSD276-1-U05	Bacteria	G-	Paraburkholderia	112	64	0.473	-	-	-	Paraburkholderia fungorum	84	48	0.473	-	0	0	97.09	45	0.062237%(5638/9058983)	1.16	-	A	N	100%|653.000|2884.000|6.000	0.074	3.5	13.714	86.3%|714.374|23353.000|3.000
NGSD276-1-U05	Bacteria	G-	Pseudomonas	88	51	0.372	Pseudomonas aeruginosa group	24	14	Pseudomonas mendocina	9	6	0.09	-	0	0	96.21	8	0.010107%(543/5372474)	1.1	-	B	Y	20%|10.000|20.000|5.000	0.51	12.1	0.421	6.8%|8.909|20.000|4.000
NGSD276-1-U05	Bacteria	G-	Pseudomonas	88	51	0.372	Pseudomonas stutzeri subgroup	8	5	Pseudomonas stutzeri	8	5	0.097	-	0	0	96.65	6	0.00793%(351/4426240)	1.07	-	B	N	5.7%|103.500|203.000|4.000	0.044	0	-	24.8%|12.000|43.000|2.000
NGSD276-1-U05	Bacteria	G-	Pseudomonas	88	51	0.372	Pseudomonas aeruginosa group	24	14	Pseudomonas alcaligenes	8	5	0.097	-	0	0	98.2	7	0.01457%(642/4406305)	1.05	-	-	Y	-	-	2.6	1.769	6.8%|5.364|11.000|2.000
NGSD276-1-U05	Bacteria	G-	Pseudomonas	88	51	0.372	Pseudomonas putida group	11	7	Pseudomonas oryzihabitans	5	3	0.054	-	0	0	98.19	4	0.004212%(210/4985418)	1	-	B	N	5.7%|19.500|20.000|19.000	0.149	0	-	5.6%|9.222|48.000|1.000
NGSD276-1-U05	Bacteria	G-	Pseudomonas	88	51	0.372	Pseudomonas aeruginosa group	24	14	Pseudomonas aeruginosa	4	3	0.034	-	0	0	96.86	3	0.003177%(199/6264404)	1.13	-	C	Y	74.3%|4.885|19.000|1.000	0.471	6.9	0.333	62.1%|94.300|5494.000|1.000
NGSD276-1-U05	Bacteria	G+	Microbacterium	82	47	0.346	-	-	-	Microbacterium hominis	13	8	0.245	-	0	0	97.54	7	0.032195%(1167/3624793)	1.16	-	D	N	2.9%|3.000|3.000|3.000	2.467	0	-	9.9%|11.250|46.000|2.000
NGSD276-1-U05	Bacteria	G+	Microbacterium	82	47	0.346	-	-	-	Microbacterium profundi	5	3	0.101	-	0	0	97.08	4	0.008844%(298/3369357)	1.23	-	-	N	-	-	0	-	3.1%|4.200|7.000|2.000
NGSD276-1-U05	Bacteria	G-	Brevundimonas	77	44	0.325	-	-	-	Brevundimonas vesicularis	31	18	0.192	-	0	0	97.35	25	0.072485%(2425/3345527)	1.11	-	A	N	68.6%|39.333|158.000|6.000	0.45	0	-	66.5%|41.813|874.000|2.000
NGSD276-1-U05	Bacteria	G-	Brevundimonas	77	44	0.325	-	-	-	Brevundimonas diminuta	22	13	0.133	-	0	0	97.43	18	0.046382%(1595/3438815)	1.08	-	D	N	2.9%|5.000|5.000|5.000	2.52	0	-	9.3%|5.267|16.000|3.000
NGSD276-1-U05	Bacteria	G-	Bradyrhizobium	70	40	0.296	-	-	-	Bradyrhizobium neotropicale	6	4	0.127	-	0	0	96.63	6	0.010531%(914/8678936)	1	-	D	N	8.6%|5.333|6.000|5.000	0.638	0	-	5%|4.500|10.000|3.000
NGSD276-1-U05	Bacteria	G-	Bradyrhizobium	70	40	0.296	-	-	-	Bradyrhizobium valentinum	5	3	0.101	-	0	0	96.66	5	0.008856%(810/9146476)	1	-	D	N	11.4%|6.500|9.000|4.000	0.446	0	-	14.3%|5.609|16.000|2.000
NGSD276-1-U05	Bacteria	G-	Bradyrhizobium	70	40	0.296	-	-	-	Bradyrhizobium vignae	3	2	0.068	-	0	0	95.98	3	0.004073%(333/8175609)	1	-	D	N	11.4%|4.000|5.000|3.000	0.425	0	-	2.5%|3.750|6.000|3.000
NGSD276-1-U05	Bacteria	G+	Micrococcus	64	37	0.27	-	-	-	Micrococcus luteus	55	32	0.27	-	0	0	98.11	38	0.146376%(3661/2501097)	1.07	-	A	Y	88.6%|15.871|47.000|3.000	1.978	14.7	2.136	77.6%|40.280|469.000|2.000
NGSD276-1-U05	Bacteria	G-	Sphingopyxis	51	30	0.215	-	-	-	Sphingopyxis fribergensis	10	6	0.161	-	0	0	97.02	9	0.019261%(1002/5202172)	1.2	-	C	N	28.6%|4.700|10.000|3.000	1.213	0	-	33.5%|6.778|36.000|2.000
NGSD276-1-U05	Bacteria	G-	Sphingopyxis	51	30	0.215	-	-	-	Sphingopyxis granuli	3	2	0.055	-	0	0	96.53	3	0.004269%(196/4590718)	1.15	-	D	N	2.9%|3.000|3.000|3.000	0.567	0	-	3.1%|5.000|7.000|3.000
NGSD276-1-U05	Bacteria	G-	Agrobacterium	49	28	0.207	Agrobacterium tumefaciens complex	40	23	Agrobacterium tumefaciens	37	22	0.207	-	0	0	97.61	27	0.051937%(3033/5839776)	1.11	-	A	N	65.7%|26.304|110.000|4.000	0.802	3.5	6.029	57.8%|30.785|571.000|2.000
NGSD276-1-U05	Bacteria	G+	Streptococcus	49	28	0.207	-	-	-	Streptococcus sanguinis	7	4	0.076	-	0	0	98.86	5	0.015999%(373/2331387)	1.01	-	B	N	14.3%|25.400|63.000|9.000	0.157	0	-	21.7%|21.514|126.000|2.000
NGSD276-1-U05	Bacteria	G+	Streptococcus	49	28	0.207	-	-	-	Streptococcus gordonii	6	4	0.069	-	0	0	96.53	4	0.017026%(374/2196662)	1	-	B	N	17.1%|10.833|27.000|6.000	0.314	0	-	22.4%|14.833|66.000|3.000
NGSD276-1-U05	Bacteria	G+	Streptococcus	49	28	0.207	-	-	-	Streptococcus oralis	4	3	0.052	-	0	0	97.45	4	0.029752%(579/1946100)	1.04	-	D	N	17.1%|9.833|32.000|4.000	0.234	0	-	16.1%|13.731|65.000|2.000
NGSD276-1-U05	Bacteria	G+	Streptococcus	49	28	0.207	-	-	-	Streptococcus pneumoniae	1	1	0.011	-	0	0	97.8	1	0.006437%(150/2330322)	1	-	A	Y	45.7%|30.812|258.000|1.000	0.019	1.7	0.353	51.6%|33.687|712.000|1.000
NGSD276-1-U05	Bacteria	G-	Sphingobium	44	26	0.186	-	-	-	Sphingobium czechense	11	7	0.067	-	0	0	96.97	4	0.02006%(934/4656115)	1.04	-	D	N	11.4%|4.500|6.000|3.000	1.4	0	-	10.6%|6.118|28.000|2.000
NGSD276-1-U05	Bacteria	G-	Sphingobium	44	26	0.186	-	-	-	Sphingobium xenophagum	10	6	0.067	-	0	0	96.88	8	0.016678%(704/4221110)	1.05	-	D	N	22.9%|5.750|10.000|4.000	0.991	0	-	37.3%|7.417|55.000|1.000
NGSD276-1-U05	Bacteria	G-	Sphingobium	44	26	0.186	-	-	-	Sphingobium japonicum	8	5	0.051	-	0	0	96.94	3	0.010848%(480/4424862)	1.24	-	D	N	5.7%|4.000|4.000|4.000	1.15	0	-	16.8%|6.259|20.000|2.000
NGSD276-1-U05	Bacteria	G-	Pantoea	38	22	0.16	-	-	-	Pantoea rwandensis	16	10	0.08	-	0	0	96.61	14	0.025025%(1083/4327607)	1.25	-	-	N	-	-	0	-	-
NGSD276-1-U05	Bacteria	G-	Pantoea	38	22	0.16	-	-	-	Pantoea vagans	16	10	0.08	-	0	0	97.67	15	0.028099%(1212/4313264)	1.11	-	-	N	-	-	0	-	5%|6.250|16.000|3.000
NGSD276-1-U05	Bacteria	G-	Tepidimonas	30	18	0.127	-	-	-	Tepidimonas taiwanensis	30	18	0.127	-	0	0	98.83	23	0.075251%(2201/2924885)	1.01	-	D	N	17.1%|6.833|11.000|4.000	2.502	0	-	23%|6.730|29.000|2.000
NGSD276-1-U05	Bacteria	G-	Chryseobacterium	29	17	0.122	-	-	-	Chryseobacterium hominis	20	12	0.122	-	0	0	98.57	18	0.060603%(1690/2788642)	1	-	D	N	22.9%|7.000|15.000|4.000	1.629	0	-	36.6%|9.508|124.000|2.000
NGSD276-1-U05	Bacteria	G+	Kocuria	29	17	0.122	-	-	-	Kocuria palustris	14	8	0.077	-	0	0	98.45	13	0.031635%(903/2854447)	1.16	-	A	Y	65.7%|15.217|70.000|3.000	0.526	46.7	0.171	63.4%|19.412|256.000|2.000
NGSD276-1-U05	Bacteria	G+	Kocuria	29	17	0.122	-	-	-	Kocuria polaris	8	5	0.033	-	0	0	97.43	8	0.018807%(721/3833718)	1.02	-	A	N	25.7%|10.556|36.000|4.000	0.436	0	-	16.1%|10.962|74.000|2.000
NGSD276-1-U05	Bacteria	G+	Kocuria	29	17	0.122	-	-	-	Kocuria flava	3	2	0.013	-	0	0	97.11	3	0.005222%(190/3638342)	1.15	-	-	N	-	-	0	-	0.6%|16.000|16.000|16.000
NGSD276-1-U05	Bacteria	G+	Janibacter	28	16	0.118	-	-	-	Janibacter indicus	23	14	0.118	-	0	0	97.72	20	0.053746%(1828/3401189)	1.11	-	A	N	31.4%|11.818|42.000|3.000	1.108	0	-	45.3%|14.452|95.000|3.000
NGSD276-1-U05	Bacteria	G-	Bacteroides	26	15	0.11	-	-	-	Bacteroides uniformis	12	7	0.11	-	0	0	98.43	10	0.014785%(722/4883234)	1.12	-	D	Y	17.1%|5.333|11.000|3.000	1.294	2.6	2.654	43.5%|10.300|53.000|1.000
NGSD276-1-U05	Bacteria	G-	Prevotella	25	15	0.106	-	-	-	Prevotella copri	7	4	0.047	-	0	0	97.6	6	0.009424%(331/3512473)	1.13	-	D	Y	22.9%|5.625|10.000|3.000	0.711	4.3	0.93	46.6%|10.760|66.000|2.000
NGSD276-1-U05	Bacteria	G-	Prevotella	25	15	0.106	-	-	-	Prevotella baroniae	4	3	0.031	-	0	0	98.03	4	0.010052%(304/3024338)	1	-	D	N	2.9%|5.000|5.000|5.000	0.46	0	-	1.9%|2.333|3.000|2.000
NGSD276-1-U05	Bacteria	G-	Prevotella	25	15	0.106	-	-	-	Prevotella nigrescens	3	2	0.027	-	0	0	98.68	3	0.008542%(228/2669193)	1	-	D	N	2.9%|5.000|5.000|5.000	0.34	0	-	9.9%|5.812|14.000|2.000
NGSD276-1-U05	Bacteria	G-	Methylotenera	25	15	0.106	-	-	-	Methylotenera versatilis	16	10	0.063	-	0	0	97.44	11	0.03242%(992/3059871)	1.06	-	C	N	48.6%|8.765|24.000|3.000	1.038	0	-	63.4%|18.265|137.000|1.000
NGSD276-1-U05	Bacteria	G-	Methylotenera	25	15	0.106	-	-	-	Methylotenera mobilis	9	6	0.043	-	0	0	96.3	5	0.016643%(424/2547570)	1.06	-	C	N	31.4%|6.091|9.000|3.000	0.837	0	-	50.3%|12.741|71.000|2.000
NGSD276-1-U05	Bacteria	G+	Actinomyces	24	14	0.101	-	-	-	Actinomyces oris	5	3	0.04	-	0	0	98.4	3	0.009413%(304/3229440)	1	-	A	N	31.4%|14.818|41.000|4.000	0.196	0	-	41.6%|16.567|129.000|2.000
NGSD276-1-U05	Bacteria	G+	Actinomyces	24	14	0.101	-	-	-	Actinomyces dentalis	5	3	0.037	-	0	0	96.97	4	0.009373%(331/3531393)	1.09	-	A	N	40%|12.214|27.000|4.000	0.237	0	-	46%|13.608|59.000|1.000
NGSD276-1-U05	Bacteria	G+	Actinomyces	24	14	0.101	-	-	-	Actinomyces naeslundii	3	2	0.025	-	0	0	97.43	3	0.010587%(331/3126389)	1.13	-	D	N	20%|9.143|15.000|5.000	0.186	0	-	15.5%|11.480|42.000|1.000
NGSD276-1-U05	Bacteria	G-	Aquabacterium	24	14	0.101	-	-	-	Aquabacterium parvum	24	14	0.101	-	0	0	97.66	10	0.039998%(1785/4462729)	1.07	-	A	N	31.4%|43.091|103.000|3.000	0.318	0	-	40.4%|9.062|97.000|1.000
NGSD276-1-U05	Bacteria	pla	Treponema	22	13	0.093	-	-	-	Treponema denticola	14	8	0.093	-	0	0	98.03	8	0.025416%(760/2990277)	1.09	-	-	N	-	-	0	-	3.1%|3.600|5.000|2.000
NGSD276-1-U05	Bacteria	ntm	Mycolicibacterium	21	12	0.089	-	-	-	Mycolicibacterium llatzerense	8	5	0.089	-	0	0	96.93	7	0.011231%(684/6090102)	1	-	D	N	2.9%|2.000|2.000|2.000	2.3	0	-	6.8%|5.364|16.000|2.000
NGSD276-1-U05	Bacteria	G+	Thermus	20	12	0.084	-	-	-	Thermus scotoductus	5	3	0.044	-	0	0	98.18	5	0.024584%(579/2355186)	1.04	-	C	N	40%|7.929|35.000|4.000	0.366	0	-	34.8%|6.875|26.000|1.000
NGSD276-1-U05	Bacteria	G+	Thermus	20	12	0.084	-	-	-	Thermus parvatiensis	4	3	0.041	-	0	0	98.68	4	0.022618%(456/2016098)	1	-	B	Y	20%|10.000|18.000|5.000	0.23	5.2	0.442	16.1%|6.038|27.000|2.000
NGSD276-1-U05	Bacteria	G-	Dyella	18	11	0.076	-	-	-	Dyella jiangningensis	13	8	0.076	-	0	0	96.58	4	0.012534%(640/5106261)	1.13	-	A	N	37.1%|149.538|235.000|5.000	0.049	0	-	40.4%|130.431|2008.000|4.000
NGSD276-1-U05	Bacteria	G-	Porphyrobacter	18	11	0.076	-	-	-	Porphyrobacter colymbi	13	8	0.057	-	0	0	97.19	7	0.027708%(1194/4309205)	1.13	-	D	N	20%|7.286|16.000|3.000	1.016	0	-	40.4%|7.477|27.000|2.000
NGSD276-1-U05	Bacteria	G-	Porphyrobacter	18	11	0.076	-	-	-	Porphyrobacter cryptus	3	2	0.019	-	0	0	97.29	3	0.013945%(412/2954426)	1	-	-	N	-	-	0	-	7.5%|4.417|7.000|2.000
NGSD276-1-U05	Bacteria	G-	Xanthomonas	17	10	0.072	-	-	-	Xanthomonas campestris	13	8	0.072	-	0	0	97.85	13	0.01896%(937/4942039)	1.04	-	A	Y	57.1%|10.650|23.000|4.000	0.695	11.2	0.661	49.7%|13.800|81.000|3.000
NGSD276-1-U05	Bacteria	G+	Rathayibacter	15	9	0.063	-	-	-	Rathayibacter tritici	13	8	0.063	-	0	0	96.98	12	0.035652%(1196/3354681)	1	-	-	N	-	-	0	-	-
NGSD276-1-U05	Bacteria	G-	Novosphingobium	14	8	0.059	-	-	-	Novosphingobium pentaromativorans	7	4	0.038	-	0	0	97.45	3	0.01246%(680/5457578)	1.21	-	D	N	5.7%|6.000|10.000|2.000	0.667	0	-	20.5%|5.303|18.000|2.000
NGSD276-1-U05	Bacteria	G-	Novosphingobium	14	8	0.059	-	-	-	Novosphingobium aromaticivorans	3	2	0.021	-	0	0	97.01	3	0.006236%(264/4233314)	1.14	-	-	N	-	-	0	-	6.2%|4.700|11.000|2.000
NGSD276-1-U05	Bacteria	G+	Dietzia	14	8	0.059	-	-	-	Dietzia maris	13	8	0.059	-	0	0	96.48	3	0.025274%(861/3406678)	1.13	-	D	Y	14.3%|5.600|7.000|4.000	1.321	3.5	2.114	28.6%|6.652|21.000|3.000
NGSD276-1-U05	Bacteria	G+	Dermabacter	13	8	0.055	-	-	-	Dermabacter vaginalis	10	6	0.055	-	0	0	97.99	9	0.030556%(731/2392314)	1.03	-	D	N	2.9%|6.000|6.000|6.000	0.95	0	-	11.8%|7.421|25.000|2.000
NGSD276-1-U05	Bacteria	G+	Tetrasphaera	13	8	0.055	-	-	-	Tetrasphaera elongata	7	4	0.032	-	0	0	98.31	7	0.017577%(558/3174691)	1.08	-	-	Y	-	-	7.8	0.513	1.2%|5.000|6.000|4.000
NGSD276-1-U05	Bacteria	G+	Tetrasphaera	13	8	0.055	-	-	-	Tetrasphaera jenkinsii	6	4	0.023	-	0	0	98.17	5	0.011129%(424/3809986)	1.06	-	-	Y	-	-	7.8	0.436	-
NGSD276-1-U05	Bacteria	ntm	Mycobacterium	13	8	0.055	-	-	-	Mycobacterium paragordonae	7	4	0.055	-	0	0	96.65	7	0.006921%(500/7224251)	1.2	-	D	N	2.9%|4.000|4.000|4.000	1	0	-	8.1%|6.846|25.000|2.000
NGSD276-1-U05	Bacteria	G-	Delftia	12	7	0.051	-	-	-	Delftia acidovorans	3	2	0.051	-	0	0	97.57	3	0.006369%(431/6767514)	1.22	-	D	N	8.6%|5.333|9.000|3.000	0.319	0	-	12.4%|7.600|28.000|2.000
NGSD276-1-U05	Bacteria	G-	Paracoccus	11	7	0.046	-	-	-	Paracoccus sanguinis	4	3	0.046	-	0	0	97.83	4	0.012708%(456/3588279)	1	-	-	N	-	-	0	-	26.1%|8.238|44.000|2.000
NGSD276-1-U05	Bacteria	G-	Enterobacter	11	7	0.046	Enterobacter cloacae complex	11	7	-	-	-	-	-	-	-	-	-	-	-	-	C	Y	91.4%|4.344|12.000|1.000	1.45	6.9	0.913	77%|11.621|467.000|1.000
NGSD276-1-U05	Bacteria	G-	Klebsiella	11	7	0.046	-	-	-	Klebsiella pneumoniae	2	2	0.046	-	0	0	98.7	2	0.004012%(228/5682322)	1	-	D	N	17.1%|1.500|2.000|1.000	0.733	0	-	26.1%|110.524|3205.000|1.000
NGSD276-1-U05	Bacteria	G-	Cloacibacterium	11	7	0.046	-	-	-	Cloacibacterium normanense	11	7	0.046	-	0	0	98.25	6	0.021924%(605/2759562)	1	-	C	N	45.7%|8.562|17.000|5.000	0.736	0	-	42.2%|12.897|180.000|1.000
NGSD276-1-U05	Bacteria	G-	Rhodopseudomonas	11	7	0.046	-	-	-	Rhodopseudomonas palustris	11	7	0.046	-	0	0	96.89	3	0.003758%(200/5322414)	1.12	-	D	N	14.3%|9.600|13.000|7.000	0.656	0	-	6.8%|14.545|45.000|3.000
NGSD276-1-U05	Bacteria	G+	Rothia	10	6	0.042	-	-	-	Rothia dentocariosa	3	2	0.022	-	0	0	97.99	3	0.010894%(273/2506025)	1.1	-	D	N	2.9%|4.000|4.000|4.000	0.425	0	-	17.4%|8.357|48.000|2.000
NGSD276-1-U05	Bacteria	G+	Rothia	10	6	0.042	-	-	-	Rothia aeria	3	2	0.021	-	0	0	98.33	3	0.010078%(266/2639435)	1	-	B	N	11.4%|10.750|30.000|3.000	0.158	0	-	13%|9.762|44.000|2.000
NGSD276-1-U05	Bacteria	G+	Limosilactobacillus	10	6	0.042	-	-	-	Limosilactobacillus fermentum	9	6	0.042	-	0	0	98.89	9	0.018206%(355/1949874)	1.06	-	-	N	-	-	0	-	1.2%|3.500|4.000|3.000
NGSD276-1-U05	Bacteria	G-	Stenotrophomonas	10	6	0.042	Stenotrophomonas maltophilia group	6	4	Stenotrophomonas maltophilia	6	4	0.042	-	0	0	97.37	3	0.002411%(115/4769156)	1.3	-	A	Y	100%|11.886|47.000|1.000	0.286	3.5	0.971	80.1%|38.101|3022.000|1.000
NGSD276-1-U05	Bacteria	G-	Curvibacter	9	6	0.038	-	-	-	Curvibacter lanceolatus	6	4	0.02	-	0	0	96.63	6	0.006162%(421/6832523)	1.06	-	A	Y	42.9%|13.600|27.000|5.000	0.25	3.5	0.971	39.8%|15.406|135.000|2.000
NGSD276-1-U05	Bacteria	G-	Curvibacter	9	6	0.038	-	-	-	Curvibacter delicatus	3	2	0.018	-	0	0	97	3	0.006683%(251/3755761)	1	-	C	N	28.6%|6.800|13.000|4.000	0.25	0	-	20.5%|14.909|182.000|2.000
NGSD276-1-U05	Bacteria	G-	Tannerella	9	6	0.038	-	-	-	Tannerella forsythia	9	6	0.038	-	0	0	99.42	8	0.020947%(684/3265406)	1	-	D	N	2.9%|5.000|5.000|5.000	1.02	0	-	4.3%|5.000|8.000|3.000
NGSD276-1-U05	Bacteria	G+	Brachybacterium	9	6	0.038	-	-	-	Brachybacterium muris	7	4	0.038	-	0	0	98.14	5	0.011268%(367/3257013)	1.37	-	-	N	-	-	0	-	16.8%|24.148|251.000|2.000
NGSD276-1-U05	Bacteria	G-	Methylorubrum	9	6	0.038	-	-	-	Methylorubrum extorquens	7	4	0.038	-	0	0	97.56	7	0.009888%(541/5471154)	1.11	-	A	N	40%|25.643|62.000|3.000	0.156	0	-	49.7%|27.413|421.000|2.000
NGSD276-1-U05	Bacteria	G-	Veillonella	9	6	0.038	-	-	-	Veillonella parvula	5	3	0.038	-	0	0	99.23	4	0.010622%(228/2146482)	1	-	A	Y	28.6%|10.100|23.000|4.000	0.287	2.6	1.115	36%|14.414|70.000|1.000
NGSD276-1-U05	Bacteria	G-	Alistipes	9	6	0.038	-	-	-	Alistipes onderdonkii	4	3	0.018	-	0	0	97.56	4	0.006415%(248/3865648)	1.21	-	-	N	-	-	0	-	19.9%|5.156|12.000|2.000
NGSD276-1-U05	Bacteria	G-	Alistipes	9	6	0.038	-	-	-	Alistipes putredinis	3	2	0.02	-	0	0	98.09	3	0.00788%(201/2550678)	1.04	-	D	N	2.9%|4.000|4.000|4.000	0.425	0	-	16.8%|4.889|17.000|2.000
NGSD276-1-U05	Bacteria	G-	Bosea	9	6	0.038	-	-	-	Bosea vaviloviae	5	3	0.023	-	0	0	96.41	4	0.00353%(237/6713548)	1.58	-	D	N	2.9%|3.000|3.000|3.000	0.967	0	-	11.2%|5.000|10.000|2.000
NGSD276-1-U05	Bacteria	G-	Bosea	9	6	0.038	-	-	-	Bosea lupini	3	2	0.015	-	0	0	97.92	3	0.004455%(273/6128076)	1	-	D	N	14.3%|5.200|12.000|3.000	0.327	0	-	36.6%|6.000|24.000|2.000
NGSD276-1-U05	Bacteria	G-	Methyloversatilis	8	5	0.034	-	-	-	Methyloversatilis discipulorum	8	5	0.034	-	0	0	97.55	8	0.01305%(562/4306529)	1.2	-	C	Y	25.7%|5.222|9.000|3.000	0.881	2.6	1.769	26.7%|9.814|39.000|2.000
NGSD276-1-U05	Bacteria	G-	Xenophilus	8	5	0.034	-	-	-	Xenophilus azovorans	8	5	0.034	-	0	0	97.2	6	0.011721%(766/6535173)	1.08	-	A	N	65.7%|49.609|147.000|4.000	0.093	0	-	55.3%|14.640|131.000|1.000
NGSD276-1-U05	Bacteria	G+	Brevibacterium	8	5	0.034	-	-	-	Brevibacterium casei	3	2	0.034	-	0	0	98.03	3	0.005936%(228/3840753)	1	-	C	N	37.1%|8.077|17.000|3.000	0.21	0	-	41.6%|10.672|99.000|1.000
NGSD276-1-U05	Bacteria	G+	Faecalibacterium	8	5	0.034	-	-	-	Faecalibacterium prausnitzii	8	5	0.034	-	0	0	98.07	3	0.005964%(169/2833887)	1.33	-	-	N	-	-	0	-	24.2%|9.769|33.000|2.000
NGSD276-1-U05	Bacteria	G-	Porphyromonas	8	5	0.034	-	-	-	Porphyromonas somerae	3	2	0.034	-	0	0	97.37	3	0.00968%(228/2355383)	1	-	D	N	11.4%|9.000|18.000|3.000	0.189	0	-	23%|8.838|45.000|1.000
NGSD276-1-U05	Bacteria	G-	Tepidiphilus	8	5	0.034	-	-	-	Tepidiphilus thermophilus	6	4	0.034	-	0	0	98.21	6	0.026462%(598/2259819)	1	-	A	Y	54.3%|14.316|37.000|4.000	0.238	2.6	1.308	52.8%|22.306|232.000|2.000
NGSD276-1-U05	Bacteria	G-	Alloprevotella	7	4	0.03	-	-	-	Alloprevotella tannerae	6	4	0.03	-	0	0	98.87	6	0.01721%(445/2585719)	1.01	-	D	N	2.9%|4.000|4.000|4.000	0.85	0	-	9.9%|4.812|11.000|2.000
NGSD276-1-U05	Bacteria	G+	Enterococcus	7	4	0.03	-	-	-	Enterococcus devriesei	5	3	0.024	-	0	0	97.73	5	0.01532%(508/3315952)	1	-	D	N	5.7%|5.000|6.000|4.000	0.58	0	-	4.3%|6.000|12.000|2.000
NGSD276-1-U05	Bacteria	G+	Enterococcus	7	4	0.03	-	-	-	Enterococcus faecalis	1	1	0.005	-	0	0	100	1	0.002598%(76/2925049)	1	-	D	N	8.6%|3.000|5.000|2.000	0.2	0	-	13.7%|3.818|54.000|1.000
NGSD276-1-U05	Bacteria	G+	Leifsonia	7	4	0.03	-	-	-	Leifsonia xyli	3	2	0.03	-	0	0	96.02	3	0.005338%(192/3596761)	1.17	-	-	N	-	-	0	-	4.3%|4.286|7.000|2.000
NGSD276-1-U05	Bacteria	G-	Haemophilus	7	4	0.03	-	-	-	Haemophilus parainfluenzae	6	4	0.03	-	0	0	99.16	5	0.020332%(432/2124757)	1.04	-	A	N	37.1%|26.462|136.000|3.000	0.128	0	-	30.4%|32.510|237.000|3.000
NGSD276-1-U05	Bacteria	G+	Bifidobacterium	7	4	0.03	-	-	-	Bifidobacterium adolescentis	3	2	0.03	-	0	0	97.42	3	0.008849%(194/2192428)	1.16	-	-	N	-	-	0	-	11.2%|5.333|17.000|2.000
NGSD276-1-U05	Bacteria	G+	Gemella	7	4	0.03	-	-	-	Gemella morbillorum	4	3	0.018	-	0	0	100	4	0.017084%(304/1779451)	1	-	D	N	2.9%|7.000|7.000|7.000	0.329	0	-	5%|4.500|8.000|3.000
NGSD276-1-U05	Bacteria	G+	Gemella	7	4	0.03	-	-	-	Gemella haemolysans	3	2	0.012	-	0	0	96.93	3	0.007303%(152/2081429)	1	-	B	N	22.9%|47.125|206.000|9.000	0.036	0	-	20.5%|80.727|708.000|2.000
NGSD276-1-U05	Bacteria	G+	Schaalia	7	4	0.03	-	-	-	Schaalia odontolytica	5	3	0.03	-	0	0	97.89	5	0.012239%(293/2393958)	1.02	-	D	N	5.7%|6.500|7.000|6.000	0.446	0	-	12.4%|6.250|13.000|2.000
NGSD276-1-U05	Bacteria	G+	Neomicrococcus	6	4	0.025	-	-	-	Neomicrococcus aestuarii	6	4	0.025	-	0	0	98.68	6	0.016118%(430/2667837)	1.05	-	C	N	34.3%|5.833|14.000|3.000	0.583	0	-	36%|9.483|68.000|1.000
NGSD276-1-U05	Bacteria	G-	Acidovorax	6	4	0.025	-	-	-	Acidovorax wautersii	5	3	0.025	-	0	0	97.1	5	0.011058%(590/5335586)	1.07	-	A	N	48.6%|22.941|80.000|3.000	0.126	0	-	47.2%|28.263|495.000|2.000
NGSD276-1-U05	Bacteria	G+	Propionibacterium	6	4	0.025	-	-	-	Propionibacterium acidifaciens	6	4	0.025	-	0	0	98	6	0.013343%(410/3072768)	1.1	-	D	N	2.9%|3.000|3.000|3.000	1.133	0	-	3.1%|5.400|8.000|2.000
NGSD276-1-U05	Bacteria	G+	Thermobacillus	6	4	0.025	-	-	-	Thermobacillus composti	6	4	0.025	-	0	0	99.03	6	0.009781%(426/4355525)	1.06	-	-	N	-	-	0	-	-
NGSD276-1-U05	Bacteria	G-	Janthinobacterium	6	4	0.025	-	-	-	Janthinobacterium agaricidamnosum	6	4	0.025	-	0	0	96.56	6	0.005537%(352/6357735)	1.28	-	C	N	25.7%|7.111|9.000|5.000	0.478	0	-	27.3%|8.000|58.000|1.000
NGSD276-1-U05	Bacteria	G+	Deinococcus	6	4	0.025	-	-	-	Deinococcus geothermalis	3	2	0.025	-	0	0	98.25	3	0.007022%(228/3247018)	1	-	D	N	14.3%|4.600|7.000|3.000	0.37	0	-	21.1%|7.853|42.000|2.000
NGSD276-1-U05	Bacteria	G-	Algoriella	6	4	0.025	-	-	-	Algoriella xinjiangensis	6	4	0.025	-	0	0	99.1	6	0.013779%(450/3265911)	1	-	-	N	-	-	0	-	7.5%|5.333|16.000|2.000
NGSD276-1-U05	Bacteria	G-	Serratia	6	4	0.025	-	-	-	Serratia marcescens	4	3	0.025	-	0	0	96.63	3	0.00226%(115/5088390)	1.3	-	B	N	14.3%|41.800|74.000|6.000	0.055	0	-	12.4%|13.450|93.000|3.000
NGSD276-1-U05	Bacteria	G+	Lactobacillus	6	4	0.025	-	-	-	Lactobacillus iners	3	2	0.025	-	0	0	98.25	3	0.017128%(228/1331119)	1	-	C	N	45.7%|9.938|27.000|3.000	0.171	0	-	37.3%|24.450|183.000|1.000
NGSD276-1-U05	Bacteria	G+	Pseudonocardia	5	3	0.021	-	-	-	Pseudonocardia ammonioxydans	4	3	0.021	-	0	0	97.46	4	0.004754%(350/7361511)	1	-	C	N	48.6%|9.941|28.000|3.000	0.231	0	-	47.2%|18.368|150.000|1.000
NGSD276-1-U05	Bacteria	G-	Pseudoalteromonas	5	3	0.021	-	-	-	Pseudoalteromonas translucida	5	3	0.021	-	0	0	97.85	5	0.008873%(368/4147593)	1.02	-	A	N	40%|34.500|210.000|2.000	0.084	0	-	28%|39.378|317.000|2.000
NGSD276-1-U05	Bacteria	G+	Meiothermus	5	3	0.021	-	-	-	Meiothermus silvanus	5	3	0.021	-	0	0	98.5	4	0.010157%(378/3721669)	1	-	B	Y	20%|12.000|25.000|4.000	0.242	6	0.483	48.4%|11.564|141.000|2.000
NGSD276-1-U05	Bacteria	G-	Methylibium	5	3	0.021	-	-	-	Methylibium petroleiphilum	5	3	0.021	-	0	0	97.09	5	0.008722%(405/4643639)	1.3	-	D	N	14.3%|4.400|6.000|3.000	0.659	0	-	19.9%|10.219|76.000|2.000
NGSD276-1-U05	Bacteria	G-	Alishewanella	5	3	0.021	-	-	-	Alishewanella agri	5	3	0.021	-	0	0	96.51	5	0.010712%(374/3491446)	1	-	-	N	-	-	0	-	17.4%|4.786|19.000|2.000
NGSD276-1-U05	Bacteria	G-	Lautropia	4	3	0.017	-	-	-	Lautropia mirabilis	4	3	0.017	-	0	0	98.22	4	0.007881%(250/3172010)	1.2	-	B	N	22.9%|15.125|49.000|4.000	0.152	0	-	19.9%|10.094|95.000|2.000
NGSD276-1-U05	Bacteria	G-	Herbaspirillum	4	3	0.017	-	-	-	Herbaspirillum seropedicae	4	3	0.017	-	0	0	95.83	4	0.005263%(290/5509723)	1.03	-	-	N	-	-	0	-	0.6%|4.000|4.000|4.000
NGSD276-1-U05	Bacteria	G+	Granulicatella	4	3	0.017	-	-	-	Granulicatella adiacens	3	2	0.017	-	0	0	98.96	3	0.015099%(294/1947166)	1.02	-	D	N	8.6%|8.667|12.000|5.000	0.196	0	-	18.6%|10.267|59.000|1.000
NGSD276-1-U05	Bacteria	G-	Rhodanobacter	4	3	0.017	-	-	-	Rhodanobacter denitrificans	4	3	0.017	-	0	0	95.7	4	0.006084%(219/3599487)	1	-	D	N	2.9%|4.000|4.000|4.000	0.575	0	-	11.8%|5.737|11.000|3.000
NGSD276-1-U05	Bacteria	G-	Ideonella	4	3	0.017	-	-	-	Ideonella sakaiensis	4	3	0.017	-	0	0	96.91	4	0.008723%(534/6121457)	1.01	-	D	N	2.9%|4.000|4.000|4.000	0.575	0	-	19.9%|7.281|23.000|2.000
NGSD276-1-U05	Bacteria	G-	Thermomonas	4	3	0.017	-	-	-	Thermomonas hydrothermalis	3	2	0.017	-	0	0	98.52	3	0.008413%(206/2448719)	1	-	D	N	8.6%|3.000|3.000|3.000	0.567	0	-	11.8%|6.526|23.000|2.000
NGSD276-1-U05	Bacteria	G+	Collinsella	4	3	0.017	-	-	-	Collinsella aerofaciens	4	3	0.017	-	0	0	97.15	3	0.005685%(127/2234069)	1	-	-	N	-	-	0	-	17.4%|7.000|18.000|2.000
NGSD276-1-U05	Bacteria	G-	Haematobacter	4	3	0.017	-	-	-	Haematobacter massiliensis	4	3	0.017	-	0	0	98.39	4	0.008623%(365/4232912)	1.03	-	D	N	20%|6.714|12.000|3.000	0.343	0	-	23%|8.838|53.000|2.000
NGSD276-1-U05	Bacteria	G+	Lawsonella	3	2	0.013	-	-	-	Lawsonella clevelandensis	3	2	0.013	-	0	0	95.7	3	0.011287%(210/1860551)	1.07	-	-	N	-	-	0	-	13.7%|5.682|27.000|2.000
NGSD276-1-U05	Bacteria	G+	Blastococcus	3	2	0.013	-	-	-	Blastococcus saxobsidens	3	2	0.013	-	0	0	97.65	3	0.006375%(289/4533155)	1.04	-	B	N	2.9%|10.000|10.000|10.000	0.17	0	-	5%|13.375|49.000|2.000
NGSD276-1-U05	Bacteria	G-	Limnohabitans	3	2	0.013	-	-	-	Limnohabitans planktonicus	3	2	0.013	-	0	0	97.34	3	0.004124%(201/4873611)	1	-	A	N	31.4%|16.364|27.000|10.000	0.104	0	-	28.6%|18.935|154.000|2.000
NGSD276-1-U05	Bacteria	G+	Auricoccus	3	2	0.013	-	-	-	Auricoccus indicus	3	2	0.013	-	0	0	98.37	3	0.017413%(304/1745789)	1	-	B	N	20%|13.000|39.000|4.000	0.131	0	-	23.6%|10.579|34.000|2.000
NGSD276-1-U05	Bacteria	G+	Weissella	3	2	0.013	-	-	-	Weissella confusa	3	2	0.013	-	0	0	99.12	3	0.010285%(228/2216758)	1	-	D	N	2.9%|3.000|3.000|3.000	0.567	0	-	3.7%|5.833|11.000|3.000
NGSD276-1-U05	Bacteria	G-	Rhodoferax	3	2	0.013	-	-	-	Rhodoferax saidenbachensis	3	2	0.013	-	0	0	95.48	3	0.003963%(169/4264855)	1.33	-	D	N	2.9%|6.000|6.000|6.000	0.283	0	-	16.8%|4.667|14.000|2.000
NGSD276-1-U05	Bacteria	G+	Nakamurella	3	2	0.013	-	-	-	Nakamurella multipartita	3	2	0.013	-	0	0	99.34	3	0.003581%(217/6060298)	1.04	-	-	N	-	-	0	-	3.7%|3.667|6.000|3.000
NGSD276-1-U05	Bacteria	G+	Gardnerella	2	2	0.008	-	-	-	Gardnerella vaginalis	2	2	0.008	-	0	0	98.68	0	0.00476%(76/1596709)	1	-	C	Y	54.3%|9.316|22.000|1.000	0.118	1.7	0.647	60.2%|25.454|378.000|1.000
NGSD276-1-U05	Fungi	fun	Lichtheimia	3414	1950	91.064	-	-	-	Lichtheimia ramosa	3330	1902	91.064	-	0	0	99.7	100	0.813494%(249816/30708998)	1.03	-	-	N	-	-	0	-	0.6%|14.000|14.000|14.000
NGSD276-1-U05	Fungi	fun	Malassezia	261	150	6.962	-	-	-	Malassezia restricta	243	139	6.962	-	0	0	98.69	91	0.231911%(17091/7369627)	1.07	-	A	Y	100%|34.771|91.000|8.000	3.992	59.6	2.329	93.2%|71.240|1113.000|1.000
NGSD276-1-U05	Fungi	fun	Aspergillus	15	9	0.4	Aspergillus subgen. Nidulantes	6	4	Aspergillus sydowii	5	3	0.125	-	0	0	98.1	5	0.001152%(408/35409723)	1.02	-	C	N	74.3%|8.462|22.000|1.000	0.343	0	-	70.8%|22.632|447.000|1.000
NGSD276-1-U05	Fungi	fun	Aspergillus	15	9	0.4	-	-	-	Aspergillus chevalieri	4	3	0.126	-	0	0	95.7	4	0.001007%(282/28005201)	1	-	D	Y	11.4%|9.000|27.000|2.000	0.256	1.7	1.353	6.8%|7.636|69.000|1.000
NGSD276-1-U05	Fungi	fun	Aspergillus	15	9	0.4	-	-	-	Aspergillus ruber	3	2	0.101	-	0	0	97.81	3	0.00087%(228/26209327)	1	-	A	Y	28.6%|13.300|73.000|1.000	0.128	1.7	1	20.5%|6.636|43.000|1.000
NGSD276-1-U05	Fungi	fun	Aspergillus	15	9	0.4	-	-	-	Aspergillus japonicus	1	1	0.024	-	0	0	100	1	0.000211%(76/36099954)	1	-	-	N	-	-	0	-	-
NGSD276-1-U05	Fungi	fun	Aspergillus	15	9	0.4	Aspergillus subgen. Circumdati	1	1	Aspergillus flavus	1	1	0.023	-	0	0	98.7	1	0.000204%(77/37749288)	1	-	D	Y	5.7%|1.500|2.000|1.000	0.4	0.9	0.667	15.5%|85.440|1235.000|1.000
NGSD276-1-U05	Fungi	fun	Stachybotrys	11	7	0.293	-	-	-	Stachybotrys chartarum	3	2	0.293	-	0	0	99.05	3	0.001733%(707/40797336)	1.03	-	D	N	2.9%|1.000|1.000|1.000	1.7	0	-	4.3%|2.571|6.000|1.000
NGSD276-1-U05	Fungi	fun	Candida	10	6	0.267	-	-	-	Candida parapsilosis	10	6	0.267	-	0	0	99.87	10	0.005736%(760/13250034)	1	-	C	Y	45.7%|3.500|15.000|1.000	1.629	1.7	3.353	44.1%|5.352|44.000|1.000
NGSD276-1-U05	Fungi	fun	Alternaria	10	6	0.267	Alternaria sect. Alternaria	1	1	Alternaria arborescens	1	1	0.267	-	0	0	98.17	1	0.000642%(218/33943449)	1	-	D	N	17.1%|2.833|6.000|1.000	0.212	0	-	24.8%|5.525|114.000|1.000
NGSD276-1-U05	Fungi	fun	Penicillium	8	5	0.213	-	-	-	Penicillium subrubescens	1	1	0.033	-	0	0	97.8	1	0.000525%(209/39800605)	1	-	D	Y	22.9%|1.875|3.000|1.000	0.32	0.9	0.667	28.6%|3.065|17.000|1.000
NGSD276-1-U05	Fungi	fun	Penicillium	8	5	0.213	-	-	-	Penicillium oxalicum	1	1	0.043	-	0	0	98.63	1	0.000238%(73/30680516)	1	-	D	N	5.7%|2.500|4.000|1.000	0.24	0	-	3.7%|8.500|35.000|1.000
NGSD276-1-U05	Fungi	fun	Penicillium	8	5	0.213	-	-	-	Penicillium griseofulvum	1	1	0.045	-	0	0	100	1	0.000261%(76/29140916)	1	-	D	N	2.9%|1.000|1.000|1.000	0.6	0	-	0.6%|1.000|1.000|1.000
NGSD276-1-U05	Fungi	fun	Penicillium	8	5	0.213	-	-	-	Penicillium decumbens	1	1	0.055	-	0	0	97.37	1	0.000318%(76/23910159)	1	-	D	N	2.9%|5.000|5.000|5.000	0.12	0	-	1.2%|1.500|2.000|1.000
NGSD276-1-U05	Fungi	fun	Penicillium	8	5	0.213	-	-	-	Penicillium citrinum	1	1	0.038	-	0	0	100	1	0.000224%(76/33998198)	1	-	D	Y	17.1%|1.667|3.000|1.000	0.36	1.7	0.353	19.9%|2.531|13.000|1.000
NGSD276-1-U05	Fungi	fun	Talaromyces	6	4	0.16	Talaromyces sect. Talaromyces	6	4	Talaromyces purpureogenus	6	4	0.16	-	0	0	96.27	5	0.000818%(318/38853631)	1.16	-	C	N	25.7%|2.000|3.000|1.000	1.7	0	-	36.6%|3.220|20.000|1.000
NGSD276-1-U05	Fungi	fun	Chrysosporium	3	2	0.08	-	-	-	Chrysosporium queenslandicum	3	2	0.08	-	0	0	96.58	2	0.002019%(653/32335957)	1.14	-	C	Y	62.9%|2.864|8.000|1.000	0.594	0.9	1.889	50.9%|2.841|27.000|1.000
NGSD276-1-U05	Fungi	fun	Botrytis	3	2	0.08	-	-	-	Botrytis cinerea	3	2	0.08	-	0	0	98.36	3	0.000711%(303/42630066)	1	-	D	N	8.6%|1.667|2.000|1.000	1.02	0	-	18%|6.172|101.000|1.000
NGSD276-1-U05	Fungi	fun	Cercospora	2	2	0.053	-	-	-	Cercospora beticola	2	2	0.053	-	0	0	98.03	1	0.000216%(76/35234327)	1.97	-	D	N	8.6%|1.667|2.000|1.000	0.66	0	-	13%|2.381|9.000|1.000
NGSD276-1-U05	Fungi	fun	Exophiala	1	1	0.027	-	-	-	Exophiala oligosperma	1	1	0.027	-	0	0	97.37	1	0.000199%(76/38224514)	1	-	C	N	54.3%|2.895|6.000|1.000	0.207	0	-	52.2%|3.798|33.000|1.000
NGSD276-1-U05	Fungi	fun	Ochroconis	1	1	0.027	-	-	-	Ochroconis constricta	1	1	0.027	-	0	0	98.68	1	0.000221%(76/34398547)	1	-	D	N	5.7%|3.500|5.000|2.000	0.171	0	-	7.5%|2.333|12.000|1.000
NGSD276-1-U05	Fungi	fun	Cladosporium	1	1	0.027	-	-	-	Cladosporium cladosporioides	1	1	0.027	-	0	0	97	1	0.000379%(126/33225733)	1	-	D	N	17.1%|2.000|3.000|1.000	0.3	0	-	23.6%|2.053|10.000|1.000
NGSD276-1-U05	Fungi	fun	Trametes	1	1	0.027	-	-	-	Trametes versicolor	1	1	0.027	-	0	0	98.68	1	0.000123%(55/44794008)	1	-	D	N	11.4%|2.000|2.000|2.000	0.3	0	-	4.3%|1.429|2.000|1.000
NGSD276-1-U05	Fungi	fun	Wallemia	1	1	0.027	-	-	-	Wallemia mellicola	1	1	0.027	-	0	0	98.68	1	0.000774%(76/9815586)	1	-	C	N	25.7%|4.556|26.000|1.000	0.132	0	-	25.5%|2.415|12.000|1.000
NGSD276-1-U05	Fungi	fun	Sclerotinia	1	1	0.027	-	-	-	Sclerotinia sclerotiorum	1	1	0.027	-	0	0	97.92	1	0.000195%(76/38906597)	1	-	D	N	5.7%|2.000|2.000|2.000	0.3	0	-	7.5%|1.417|2.000|1.000
NGSD276-1-U05	Viruses	vir	Orthohepadnavirus	2	2	66.667	-	-	-	Hepatitis B virus	2	2	66.667	-	0	0	97.37	2	2.363919%(76/3215)	1	-	-	N	-	-	0	-	1.9%|27.333|79.000|1.000
NGSD276-1-U05	Viruses	vir	Simplexvirus	1	1	33.333	-	-	-	Human alphaherpesvirus 1	1	1	33.333	-	0	0	98.57	1	0.045974%(70/152261)	1	-	-	N	-	-	0	-	12.4%|20.150|167.000|1.000
NGSD276-1-U05	Parasite	par	Acanthamoeba	4	3	100	-	-	-	Acanthamoeba palestinensis	4	3	100	-	0	0	97.34	3	0.000609%(578/94938526)	1	-	C	N	28.6%|6.800|13.000|3.000	0.338	0	-	23%|9.351|53.000|2.000
