# Supplementary material for: Nasal and cutaneous mucormycosis in two patients with lymphoma after chemotherapy and target therapy: Early detection by metagenomic next-generation sequencing
Source: Front Cell Infect Microbiol. 2022 Sep 16;12:960766. doi: 10.3389/fcimb.2022.960766 (PMC9524479; doi:10.3389/fcimb.2022.960766)
Supplement: Supplementary file 2 [file DataSheet_2.xls]

#Sample	Kingdom	Gram+/-	Genus Latin name	Genus Raw reads	Genus normalized reads	Genus Relative Abundance (%)	Complex Group Name	Complex Raw reads	Complex normalized reads	Species Latin name	Number of species raw reads	Number of species normalized reads	Species relative abundance (%)	Subtype	Number of subtype raw reads	Number of isoform normalized reads	Identity	S_bin_num	Coverage(ratio)	Depth	Q16sAbuandance	SD-level	BSD-conclusion	BSD-Freq-mean-max-min(ZZ20211001)	FoldChange(BSD)	NCEvenCount	FoldChange(NC)	HistroyBSD(Freq-mean-max-min)
NGSR276-1-U22	Bacteria	G-	Novosphingobium	5906	4440	18.404	-	-	-	Novosphingobium nitrogenifigens	5734	4311	18.404	-	0	0	98.59	100	2.481024%(103717/4180411)	4.27	-	-	N	-	-	37	116.486	1.2%|5.000|5.000|5.000
NGSR276-1-U22	Bacteria	G-	Enterobacter	4952	3723	15.432	Enterobacter cloacae complex	4952	3723	-	-	-	-	-	-	-	-	-	-	-	-	-	N	-	-	40.9	91.007	77%|11.621|467.000|1.000
NGSR276-1-U22	Bacteria	G-	Enterobacter	4952	3723	15.432	Enterobacter cloacae complex	4952	3723	Enterobacter asburiae	617	464	8.716	-	0	0	98.15	60	0.67885%(32627/4806219)	3.42	-	-	N	-	-	7.7	60.234	1.2%|21.500|40.000|3.000
NGSR276-1-U22	Bacteria	G-	Enterobacter	4952	3723	15.432	Enterobacter cloacae complex	4952	3723	Enterobacter cloacae	533	401	6.715	-	0	0	98.23	56	0.706833%(38090/5388828)	3.58	-	-	N	-	-	4.5	89.022	3.1%|16.400|63.000|3.000
NGSR276-1-U22	Bacteria	G-	Pseudomonas	1784	1341	5.559	Pseudomonas fluorescens group	1101	828	Pseudomonas protegens	745	560	3.663	-	0	0	98.12	77	0.191255%(13136/6868303)	4.05	-	-	N	-	-	5.7	98.246	-
NGSR276-1-U22	Bacteria	G-	Pseudomonas	1784	1341	5.559	Pseudomonas putida group	245	185	Pseudomonas putida	175	132	0.972	-	0	0	97.91	27	0.042264%(2569/6078430)	2.74	-	-	N	-	-	0	-	4.3%|24.286|92.000|8.000
NGSR276-1-U22	Bacteria	G-	Pseudomonas	1784	1341	5.559	Pseudomonas fluorescens group	1101	828	Pseudomonas fluorescens	149	112	0.773	-	0	0	97.6	14	0.027367%(1782/6511547)	4.25	-	-	N	-	-	0	-	14.9%|15.417|45.000|2.000
NGSR276-1-U22	Bacteria	G-	Pseudomonas	1784	1341	5.559	Pseudomonas aeruginosa group	109	82	Pseudomonas aeruginosa	28	22	0.151	-	0	0	98.71	7	0.017863%(1119/6264404)	2.75	-	-	N	-	-	0	-	62.1%|94.300|5494.000|1.000
NGSR276-1-U22	Bacteria	G-	Acinetobacter	1599	1202	4.983	-	-	-	Acinetobacter johnsonii	395	297	2.225	-	0	0	97.77	48	0.284395%(10069/3540498)	3.6	-	-	N	-	-	1.9	156.263	89.4%|259.986|5042.000|3.000
NGSR276-1-U22	Bacteria	G-	Acinetobacter	1599	1202	4.983	-	-	-	Acinetobacter junii	371	279	2.204	-	0	0	99.21	32	0.178751%(6002/3357744)	4	-	-	N	-	-	0	-	16.8%|68.593|522.000|3.000
NGSR276-1-U22	Bacteria	G-	Acinetobacter	1599	1202	4.983	-	-	-	Acinetobacter guillouiae	114	86	0.489	-	0	0	98.75	17	0.051846%(2410/4648418)	4.14	-	-	N	-	-	0	-	42.9%|41.667|253.000|2.000
NGSR276-1-U22	Bacteria	G-	Acinetobacter	1599	1202	4.983	Acinetobacter calcoaceticusbaumannii complex	68	52	Acinetobacter baumannii	13	10	0.065	-	0	0	98.89	2	0.022679%(905/3990425)	3.56	-	-	N	-	-	0	-	39.8%|18.562|917.000|1.000
NGSR276-1-U22	Bacteria	G-	Sphingomonas	1455	1094	4.534	-	-	-	Sphingomonas echinoides	460	346	1.899	-	0	0	97.71	63	0.252829%(10783/4264936)	3.64	-	-	N	-	-	5.1	67.804	71.4%|18.626|163.000|2.000
NGSR276-1-U22	Bacteria	G-	Sphingomonas	1455	1094	4.534	-	-	-	Sphingomonas melonis	390	294	1.879	-	0	0	97.95	61	0.251767%(9198/3653375)	3.65	-	-	N	-	-	3.8	77.132	22.4%|22.056|181.000|2.000
NGSR276-1-U22	Bacteria	G-	Sphingomonas	1455	1094	4.534	-	-	-	Sphingomonas paucimobilis	172	130	0.756	-	0	0	98.95	29	0.110698%(4434/4005505)	3.5	-	-	N	-	-	0	-	10.6%|18.353|55.000|2.000
NGSR276-1-U22	Bacteria	G+	Cutibacterium	1434	1078	4.469	-	-	-	Cutibacterium acnes	1129	849	4.469	-	0	0	99.17	86	1.119767%(28669/2560265)	3.97	-	-	N	-	-	12.1	70.132	96.9%|705.051|18644.000|3.000
NGSR276-1-U22	Bacteria	G-	Klebsiella	747	562	2.328	-	-	-	Klebsiella michiganensis	311	234	1.994	-	0	0	98.53	53	0.192979%(11640/6031753)	3.37	-	-	N	-	-	0	-	0.6%|8.000|8.000|8.000
NGSR276-1-U22	Bacteria	G-	Klebsiella	747	562	2.328	-	-	-	Klebsiella pneumoniae	49	37	0.334	-	0	0	99.21	7	0.027172%(1544/5682322)	4.13	-	-	N	-	-	0	-	26.1%|110.524|3205.000|1.000
NGSR276-1-U22	Bacteria	G+	Corynebacterium	722	543	2.25	-	-	-	Corynebacterium glucuronolyticum	99	75	0.883	-	0	0	98.88	13	0.072756%(2036/2798382)	5.34	-	-	N	-	-	0	-	19.9%|15.875|52.000|3.000
NGSR276-1-U22	Bacteria	G+	Corynebacterium	722	543	2.25	-	-	-	Corynebacterium pseudogenitalium	56	43	0.538	-	0	0	98.48	12	0.135195%(3517/2601426)	3.39	-	-	N	-	-	0	-	46%|15.081|129.000|2.000
NGSR276-1-U22	Bacteria	G+	Corynebacterium	722	543	2.25	-	-	-	Corynebacterium accolens	49	37	0.503	-	0	0	98.49	9	0.038286%(931/2431674)	4.19	-	-	N	-	-	0	-	50.3%|17.123|130.000|2.000
NGSR276-1-U22	Bacteria	G+	Corynebacterium	722	543	2.25	-	-	-	Corynebacterium tuberculostearicum	32	25	0.326	-	0	0	98.04	8	0.143936%(3531/2453172)	2.08	-	-	N	-	-	0	-	45.3%|13.986|110.000|2.000
NGSR276-1-U22	Bacteria	G-	Stenotrophomonas	590	444	1.839	Stenotrophomonas maltophilia group	514	387	Stenotrophomonas maltophilia	514	387	1.839	-	0	0	98.58	51	0.096545%(4638/4804002)	4.46	-	-	N	-	-	1.3	297.231	80.1%|38.101|3022.000|1.000
NGSR276-1-U22	Bacteria	G-	Pedobacter	522	393	1.627	-	-	-	Pedobacter suwonensis	151	114	1.215	-	0	0	97.45	13	0.075573%(4300/5689882)	4.1	-	-	N	-	-	0	-	5.6%|4.111|9.000|2.000
NGSR276-1-U22	Bacteria	G-	Pedobacter	522	393	1.627	-	-	-	Pedobacter rhizosphaerae	52	40	0.411	-	0	0	97.42	4	0.021972%(1272/5789302)	8.82	-	-	N	-	-	0	-	-
NGSR276-1-U22	Bacteria	G-	Methylobacterium	484	364	1.508	-	-	-	Methylobacterium radiotolerans	244	184	1.229	-	0	0	98.48	48	0.100622%(6942/6899110)	3.37	-	-	N	-	-	2.6	70.538	9.9%|5.438|11.000|3.000
NGSR276-1-U22	Bacteria	G-	Methylobacterium	484	364	1.508	-	-	-	Methylobacterium brachiatum	51	39	0.279	-	0	0	98.02	6	0.026958%(1709/6339577)	2.9	-	-	N	-	-	0	-	29.8%|7.188|28.000|2.000
NGSR276-1-U22	Bacteria	G+	Staphylococcus	482	363	1.502	-	-	-	Staphylococcus epidermidis	86	65	0.471	-	0	0	98.73	15	0.120752%(3008/2491058)	2.87	-	-	N	-	-	0	-	94.4%|119.875|1940.000|1.000
NGSR276-1-U22	Bacteria	G+	Staphylococcus	482	363	1.502	-	-	-	Staphylococcus hominis	61	46	0.369	-	0	0	98.63	9	0.144323%(3258/2257431)	2.21	-	-	Y	-	-	11.5	3.991	90.7%|281.438|6470.000|4.000
NGSR276-1-U22	Bacteria	G+	Staphylococcus	482	363	1.502	-	-	-	Staphylococcus haemolyticus	49	37	0.261	-	0	0	99.43	4	0.116634%(2986/2560146)	2.49	-	-	N	-	-	0	-	21.7%|181.486|3633.000|3.000
NGSR276-1-U22	Bacteria	G+	Staphylococcus	482	363	1.502	-	-	-	Staphylococcus capitis	43	33	0.234	-	0	0	98.77	6	0.109098%(2731/2503265)	2.33	-	-	N	-	-	0	-	31.1%|211.640|1098.000|3.000
NGSR276-1-U22	Bacteria	G+	Staphylococcus	482	363	1.502	-	-	-	Staphylococcus warneri	31	24	0.166	-	0	0	99.61	4	0.058112%(1477/2541629)	1.37	-	-	N	-	-	0	-	66.5%|202.654|2310.000|3.000
NGSR276-1-U22	Bacteria	G+	Microbacterium	464	349	1.446	-	-	-	Microbacterium azadirachtae	88	67	0.558	-	0	0	98.94	12	0.048501%(2058/4243179)	4.23	-	-	N	-	-	0	-	2.5%|5.250|6.000|4.000
NGSR276-1-U22	Bacteria	G+	Microbacterium	464	349	1.446	-	-	-	Microbacterium laevaniformans	62	47	0.516	-	0	0	97.54	15	0.073594%(2378/3231227)	3.91	-	-	N	-	-	0	-	8.7%|6.143|22.000|3.000
NGSR276-1-U22	Bacteria	G+	Microbacterium	464	349	1.446	-	-	-	Microbacterium hominis	50	38	0.371	-	0	0	98.55	13	0.071811%(2603/3624793)	2.79	-	-	N	-	-	0	-	9.9%|11.250|46.000|2.000
NGSR276-1-U22	Bacteria	G-	Flavobacterium	454	342	1.415	-	-	-	Flavobacterium johnsoniae	32	25	0.684	-	0	0	98.27	7	0.024947%(1521/6096872)	2.61	-	-	N	-	-	0	-	1.2%|4.000|5.000|3.000
NGSR276-1-U22	Bacteria	G-	Flavobacterium	454	342	1.415	-	-	-	Flavobacterium branchiophilum	20	16	0.731	-	0	0	97.57	4	0.06334%(2257/3563292)	3.19	-	-	N	-	-	0	-	13.7%|18.091|82.000|2.000
NGSR276-1-U22	Bacteria	G+	Rhodococcus	424	319	1.321	-	-	-	Rhodococcus erythropolis	353	266	1.321	-	0	0	98.29	47	0.096062%(6624/6895538)	4.44	-	-	N	-	-	0	-	82.6%|563.045|7580.000|2.000
NGSR276-1-U22	Bacteria	G-	Burkholderia	418	315	1.303	Burkholderia cepacia complex	418	315	Burkholderia cepacia	14	11	0.779	-	0	0	98.15	0	0.009758%(781/8003631)	1.04	-	-	N	-	-	0	-	90.1%|259.759|9227.000|1.000
NGSR276-1-U22	Bacteria	G-	Burkholderia	418	315	1.303	Burkholderia cepacia complex	418	315	Burkholderia contaminans	10	8	0.523	-	0	0	98.05	4	0.012387%(1054/8509249)	1.71	-	-	N	-	-	0	-	2.5%|3.250|5.000|1.000
NGSR276-1-U22	Bacteria	G-	Achromobacter	378	285	1.178	-	-	-	Achromobacter insuavis	224	169	1.178	-	0	0	99.01	43	0.121799%(8376/6876923)	3.3	-	-	N	-	-	2.6	64.769	25.5%|6.927|38.000|2.000
NGSR276-1-U22	Bacteria	G-	Delftia	358	270	1.116	-	-	-	Delftia acidovorans	104	79	0.61	-	0	0	98.19	19	0.188976%(12789/6767514)	3.08	-	-	N	-	-	0	-	12.4%|7.600|28.000|2.000
NGSR276-1-U22	Bacteria	G-	Delftia	358	270	1.116	-	-	-	Delftia tsuruhatensis	73	55	0.506	-	0	0	98.27	15	0.089352%(5120/5730124)	3.34	-	-	N	-	-	0	-	16.1%|5.692|22.000|2.000
NGSR276-1-U22	Bacteria	G+	Meiothermus	347	261	1.081	-	-	-	Meiothermus silvanus	328	247	1.081	-	0	0	98.67	47	0.21845%(8130/3721669)	3.42	-	-	N	-	-	0	-	48.4%|11.564|141.000|2.000
NGSR276-1-U22	Bacteria	G-	Chryseobacterium	329	248	1.025	-	-	-	Chryseobacterium hominis	59	45	0.49	-	0	0	98.79	8	0.057411%(1601/2788642)	5.48	-	-	N	-	-	0	-	36.6%|9.508|124.000|2.000
NGSR276-1-U22	Bacteria	G-	Chryseobacterium	329	248	1.025	-	-	-	Chryseobacterium bovis	34	26	0.235	-	0	0	97.76	6	0.023759%(795/3346045)	3.57	-	-	N	-	-	0	-	16.1%|6.692|35.000|2.000
NGSR276-1-U22	Bacteria	G-	Chryseobacterium	329	248	1.025	-	-	-	Chryseobacterium indologenes	30	23	0.131	-	0	0	98.2	5	0.02717%(1444/5314748)	1.45	-	-	N	-	-	0	-	-
NGSR276-1-U22	Bacteria	G-	Chryseobacterium	329	248	1.025	-	-	-	Chryseobacterium taihuense	25	19	0.17	-	0	0	97.58	4	0.016045%(546/3403025)	5.01	-	-	N	-	-	0	-	-
NGSR276-1-U22	Bacteria	G-	Prosthecobacter	317	239	0.988	-	-	-	Prosthecobacter debontii	317	239	0.988	-	0	0	97.03	3	0.036505%(2297/6292356)	16.2	-	-	N	-	-	0	-	-
NGSR276-1-U22	Bacteria	G+	Enterococcus	316	238	0.985	-	-	-	Enterococcus faecalis	303	228	0.985	-	0	0	98.96	35	0.158801%(4645/2925049)	4.89	-	-	N	-	-	0	-	13.7%|3.818|54.000|1.000
NGSR276-1-U22	Bacteria	G-	Curvibacter	302	228	0.941	-	-	-	Curvibacter lanceolatus	288	217	0.941	-	0	0	98.08	38	0.082049%(5606/6832523)	4.81	-	-	N	-	-	0	-	39.8%|15.406|135.000|2.000
NGSR276-1-U22	Bacteria	G-	Ralstonia	296	223	0.922	-	-	-	Ralstonia pickettii	134	101	0.687	-	0	0	99.13	26	0.052501%(2502/4765599)	2.61	-	-	N	-	-	0	-	67.7%|639.358|10987.000|4.000
NGSR276-1-U22	Bacteria	G-	Ralstonia	296	223	0.922	-	-	-	Ralstonia insidiosa	55	42	0.235	-	0	0	97.88	15	0.028919%(1655/5722953)	3.08	-	-	N	-	-	0	-	5.6%|101.778|275.000|10.000
NGSR276-1-U22	Bacteria	G-	Acidovorax	294	221	0.916	-	-	-	Acidovorax wautersii	115	87	0.685	-	0	0	97.24	15	0.082596%(4407/5335586)	5.63	-	-	N	-	-	0	-	47.2%|28.263|495.000|2.000
NGSR276-1-U22	Bacteria	G-	Acidovorax	294	221	0.916	-	-	-	Acidovorax konjaci	37	28	0.231	-	0	0	96.88	6	0.040768%(2070/5077528)	3.84	-	-	N	-	-	0	-	-
NGSR276-1-U22	Bacteria	G-	Caulobacter	286	215	0.891	-	-	-	Caulobacter vibrioides	111	84	0.591	-	0	0	97.25	17	0.056073%(2267/4042929)	2.51	-	-	N	-	-	0	-	9.3%|7.800|24.000|2.000
NGSR276-1-U22	Bacteria	G-	Caulobacter	286	215	0.891	-	-	-	Caulobacter segnis	65	49	0.3	-	0	0	97.32	21	0.088047%(4099/4655467)	2.73	-	-	N	-	-	0	-	3.7%|4.500|7.000|2.000
NGSR276-1-U22	Bacteria	G-	Variovorax	272	205	0.848	-	-	-	Variovorax paradoxus	272	205	0.848	-	0	0	96.6	15	0.079511%(5208/6550056)	4.32	-	-	N	-	-	0	-	-
NGSR276-1-U22	Bacteria	G-	Moraxella	263	198	0.82	-	-	-	Moraxella osloensis	205	155	0.82	-	0	0	98.08	26	0.133704%(3542/2649137)	2.86	-	-	N	-	-	2.6	59.269	91.3%|327.259|4069.000|2.000
NGSR276-1-U22	Bacteria	G-	Rubrivivax	221	167	0.689	-	-	-	Rubrivivax gelatinosus	221	167	0.689	-	0	0	96.87	31	0.1641%(8276/5043253)	4.23	-	-	N	-	-	0	-	-
NGSR276-1-U22	Bacteria	G+	Oscillatoria	220	166	0.686	-	-	-	Oscillatoria nigro-viridis	217	164	0.686	-	0	0	96.76	16	0.042878%(3547/8272254)	6.62	-	-	N	-	-	0	-	1.9%|23.333|60.000|3.000
NGSR276-1-U22	Bacteria	G-	Serratia	220	166	0.686	-	-	-	Serratia marcescens	193	146	0.686	-	0	0	98.94	28	0.049787%(2546/5113802)	4.07	-	-	N	-	-	0	-	12.4%|13.450|93.000|3.000
NGSR276-1-U22	Bacteria	G-	Ideonella	206	155	0.642	-	-	-	Ideonella sakaiensis	206	155	0.642	-	0	0	97.05	19	0.096252%(5892/6121457)	3.91	-	-	N	-	-	0	-	19.9%|7.281|23.000|2.000
NGSR276-1-U22	Bacteria	G-	Comamonas	184	139	0.573	-	-	-	Comamonas testosteroni	67	51	0.299	-	0	0	98.15	12	0.153084%(9281/6062703)	2.72	-	-	N	-	-	0	-	0.6%|30.000|30.000|30.000
NGSR276-1-U22	Bacteria	G-	Comamonas	184	139	0.573	-	-	-	Comamonas terrigena	25	19	0.144	-	0	0	98.11	5	0.200564%(9447/4710225)	2.83	-	-	N	-	-	0	-	1.2%|5.000|8.000|2.000
NGSR276-1-U22	Bacteria	G-	Comamonas	184	139	0.573	-	-	-	Comamonas aquatica	19	15	0.13	-	0	0	97.23	6	0.052153%(2059/3948015)	2.62	-	-	N	-	-	0	-	4.3%|9.000|37.000|1.000
NGSR276-1-U22	Bacteria	G-	Janthinobacterium	183	138	0.57	-	-	-	Janthinobacterium agaricidamnosum	183	138	0.57	-	0	0	98	25	0.136794%(8697/6357735)	2.69	-	-	N	-	-	0	-	27.3%|8.000|58.000|1.000
NGSR276-1-U22	Bacteria	G-	Aquabacterium	160	121	0.499	-	-	-	Aquabacterium parvum	160	121	0.499	-	0	0	97.22	26	0.108364%(4836/4462729)	3.8	-	-	N	-	-	0	-	40.4%|9.062|97.000|1.000
NGSR276-1-U22	Bacteria	G-	Bdellovibrio	157	119	0.489	-	-	-	Bdellovibrio exovorus	34	26	0.489	-	0	0	97.78	3	0.03864%(1027/2657893)	5.4	-	-	N	-	-	0	-	0.6%|5.000|5.000|5.000
NGSR276-1-U22	Bacteria	G+	Thermus	148	112	0.461	-	-	-	Thermus scotoductus	35	27	0.346	-	0	0	98.27	7	0.055537%(1308/2355186)	4.76	-	-	N	-	-	0	-	34.8%|6.875|26.000|1.000
NGSR276-1-U22	Bacteria	G+	Thermus	148	112	0.461	-	-	-	Thermus parvatiensis	10	8	0.115	-	0	0	98.78	3	0.033927%(684/2016098)	3.29	-	-	N	-	-	0	-	16.1%|6.038|27.000|2.000
NGSR276-1-U22	Bacteria	G-	Brevundimonas	137	103	0.427	-	-	-	Brevundimonas vesicularis	54	41	0.427	-	0	0	98.03	11	0.049499%(1656/3345527)	3.53	-	-	N	-	-	0	-	66.5%|41.813|874.000|2.000
NGSR276-1-U22	Bacteria	G-	Verrucomicrobium	125	94	0.39	-	-	-	Verrucomicrobium spinosum	125	94	0.39	-	0	0	97.45	4	0.049119%(4038/8220857)	6.18	-	-	N	-	-	0	-	-
NGSR276-1-U22	Bacteria	G-	Chitinophaga	123	93	0.383	-	-	-	Chitinophaga eiseniae	40	31	0.383	-	0	0	96.87	3	0.005028%(430/8552642)	9.8	-	-	N	-	-	0	-	-
NGSR276-1-U22	Bacteria	G-	Lysobacter	118	89	0.368	-	-	-	Lysobacter enzymogenes	82	62	0.368	-	0	0	97.87	18	0.041174%(2510/6096022)	3.5	-	-	N	-	-	0	-	-
NGSR276-1-U22	Bacteria	G-	Sphingobium	118	89	0.368	-	-	-	Sphingobium yanoikuyae	20	16	0.169	-	0	0	97.46	7	0.043686%(2417/5532633)	2.17	-	-	N	-	-	0	-	15.5%|5.400|13.000|2.000
NGSR276-1-U22	Bacteria	G-	Sphingobium	118	89	0.368	-	-	-	Sphingobium xenophagum	18	14	0.199	-	0	0	98.5	4	0.025041%(1057/4221110)	2.77	-	-	N	-	-	0	-	37.3%|7.417|55.000|1.000
NGSR276-1-U22	Bacteria	G-	Sphingopyxis	99	75	0.309	-	-	-	Sphingopyxis macrogoltabida	26	20	0.309	-	0	0	98.9	7	0.030263%(1543/5098553)	1.85	-	-	N	-	-	0	-	6.2%|9.600|27.000|4.000
NGSR276-1-U22	Bacteria	G-	Agrobacterium	91	69	0.284	Agrobacterium tumefaciens complex	54	41	Agrobacterium tumefaciens	32	25	0.219	-	0	0	98.52	11	0.030909%(1805/5839776)	2.41	-	-	N	-	-	0	-	57.8%|30.785|571.000|2.000
NGSR276-1-U22	Bacteria	G-	Agrobacterium	91	69	0.284	Agrobacterium tumefaciens complex	54	41	Agrobacterium fabrum	9	7	0.064	-	0	0	97.6	6	0.020652%(1153/5582960)	2.4	-	-	N	-	-	0	-	1.2%|4.500|7.000|2.000
NGSR276-1-U22	Bacteria	G-	Aquincola	90	68	0.28	-	-	-	Aquincola tertiaricarbonis	90	68	0.28	-	0	0	96.54	19	0.063053%(3982/6315306)	4.19	-	-	N	-	-	0	-	16.8%|6.148|29.000|2.000
NGSR276-1-U22	Bacteria	G-	Methylibium	88	67	0.274	-	-	-	Methylibium petroleiphilum	88	67	0.274	-	0	0	96.55	10	0.060879%(2827/4643639)	6.95	-	-	N	-	-	0	-	19.9%|10.219|76.000|2.000
NGSR276-1-U22	Bacteria	G-	Zavarzinella	84	64	0.262	-	-	-	Zavarzinella formosa	84	64	0.262	-	0	0	96.69	4	0.013008%(1312/10086423)	7.3	-	-	N	-	-	0	-	-
NGSR276-1-U22	Bacteria	ntm	Mycolicibacterium	83	63	0.259	-	-	-	Mycolicibacterium llatzerense	50	38	0.259	-	0	0	96.93	19	0.02729%(1662/6090102)	2.34	-	-	N	-	-	0	-	6.8%|5.364|16.000|2.000
NGSR276-1-U22	Bacteria	G-	Aeromonas	81	61	0.252	-	-	-	Aeromonas caviae	21	16	0.252	-	0	0	98.26	6	0.02597%(1191/4586140)	2.83	-	-	N	-	-	0	-	11.8%|7.947|76.000|2.000
NGSR276-1-U22	Bacteria	G-	Limnohabitans	80	61	0.249	-	-	-	Limnohabitans planktonicus	80	61	0.249	-	0	0	97.8	4	0.051133%(2492/4873611)	9.28	-	-	N	-	-	0	-	28.6%|18.935|154.000|2.000
NGSR276-1-U22	Bacteria	G-	Methylorubrum	74	56	0.231	-	-	-	Methylorubrum populi	59	45	0.231	-	0	0	98.04	9	0.033648%(2000/5943875)	2.29	-	-	N	-	-	0	-	16.8%|7.630|43.000|2.000
NGSR276-1-U22	Bacteria	G+	Micrococcus	70	53	0.218	-	-	-	Micrococcus luteus	61	46	0.218	-	0	0	98.21	20	0.083084%(2078/2501097)	2.42	-	-	N	-	-	0	-	77.6%|40.280|469.000|2.000
NGSR276-1-U22	Bacteria	G-	Fimbriiglobus	70	53	0.218	-	-	-	Fimbriiglobus ruber	70	53	0.218	-	0	0	96.92	4	0.019776%(2445/12363577)	4.75	-	-	N	-	-	0	-	-
NGSR276-1-U22	Bacteria	G-	Bradyrhizobium	68	52	0.212	-	-	-	Bradyrhizobium valentinum	7	6	0.212	-	0	0	97.85	3	0.007063%(646/9146476)	2.65	-	-	N	-	-	0	-	14.3%|5.609|16.000|2.000
NGSR276-1-U22	Bacteria	G-	Leclercia	65	49	0.203	-	-	-	Leclercia adecarboxylata	65	49	0.203	-	0	0	98.42	3	0.111858%(6448/5764469)	2.33	-	-	N	-	-	0	-	8.7%|14.000|42.000|2.000
NGSR276-1-U22	Bacteria	G-	Streptobacillus	64	49	0.199	-	-	-	Streptobacillus moniliformis	38	29	0.199	-	0	0	95.39	5	0.018945%(317/1673280)	19.64	-	-	N	-	-	0	-	-
NGSR276-1-U22	Bacteria	G-	Flectobacillus	64	49	0.199	-	-	-	Flectobacillus major	64	49	0.199	-	0	0	97.18	4	0.039077%(2431/6221030)	4.13	-	-	N	-	-	0	-	-
NGSR276-1-U22	Bacteria	G-	Ochrobactrum	61	46	0.19	-	-	-	Ochrobactrum anthropi	50	38	0.19	-	0	0	99.03	7	0.020648%(1012/4901165)	4.59	-	-	N	-	-	0	-	1.2%|8.000|10.000|6.000
NGSR276-1-U22	Bacteria	G-	Ottowia	61	46	0.19	-	-	-	Ottowia thiooxydans	61	46	0.19	-	0	0	98.36	10	0.042405%(2989/7048723)	4.5	-	-	N	-	-	0	-	0.6%|3.000|3.000|3.000
NGSR276-1-U22	Bacteria	G-	Rhizobacter	60	46	0.187	-	-	-	Rhizobacter gummiphilus	60	46	0.187	-	0	0	96.92	8	0.096404%(6168/6398100)	4.95	-	-	N	-	-	0	-	14.3%|7.739|38.000|2.000
NGSR276-1-U22	Bacteria	G+	Brochothrix	58	44	0.181	-	-	-	Brochothrix thermosphacta	56	43	0.181	-	0	0	99.65	13	0.070071%(1824/2603084)	2.67	-	-	N	-	-	0	-	8.1%|7.615|38.000|2.000
NGSR276-1-U22	Bacteria	G-	Psychrobacter	57	43	0.178	-	-	-	Psychrobacter cryohalolentis	5	4	0.178	-	0	0	98.98	3	0.022218%(689/3101097)	3.27	-	-	N	-	-	0	-	3.1%|3.800|5.000|3.000
NGSR276-1-U22	Bacteria	G-	Bosea	57	43	0.178	-	-	-	Bosea lupini	30	23	0.178	-	0	0	97.99	6	0.011994%(735/6128076)	4.08	-	-	N	-	-	0	-	36.6%|6.000|24.000|2.000
NGSR276-1-U22	Bacteria	G-	Gemmata	56	43	0.175	-	-	-	Gemmata obscuriglobus	56	43	0.175	-	0	0	96.87	6	0.036922%(3335/9032617)	2.34	-	-	N	-	-	0	-	1.2%|3.500|5.000|2.000
NGSR276-1-U22	Bacteria	G-	Paracoccus	53	40	0.165	-	-	-	Paracoccus versutus	19	15	0.165	-	0	0	98.11	4	0.016494%(823/4989582)	2.72	-	-	N	-	-	0	-	1.2%|3.500|4.000|3.000
NGSR276-1-U22	Bacteria	G-	Azohydromonas	52	40	0.162	-	-	-	Azohydromonas australica	26	20	0.092	-	0	0	96.62	9	0.019711%(1732/8786776)	2.68	-	-	N	-	-	0	-	4.3%|5.714|10.000|3.000
NGSR276-1-U22	Bacteria	G-	Azohydromonas	52	40	0.162	-	-	-	Azohydromonas lata	16	13	0.07	-	0	0	97.01	7	0.031894%(2291/7183251)	4.03	-	-	N	-	-	0	-	-
NGSR276-1-U22	Bacteria	G-	Xanthomonas	51	39	0.159	-	-	-	Xanthomonas campestris	46	35	0.159	-	0	0	98.62	9	0.021165%(1046/4942039)	3.94	-	-	N	-	-	0	-	49.7%|13.800|81.000|3.000
NGSR276-1-U22	Bacteria	G-	Schlesneria	51	39	0.159	-	-	-	Schlesneria paludicola	51	39	0.159	-	0	0	97.21	5	0.016111%(1402/8702386)	6.1	-	-	N	-	-	0	-	-
NGSR276-1-U22	Bacteria	G-	Mitsuaria	51	39	0.159	-	-	-	Mitsuaria chitosanitabida	51	39	0.159	-	0	0	96.62	11	0.057532%(3348/5819413)	5.37	-	-	N	-	-	0	-	11.2%|9.167|38.000|2.000
NGSR276-1-U22	Bacteria	G-	Akkermansia	48	37	0.15	-	-	-	Akkermansia glycaniphila	22	17	0.085	-	0	0	96.81	3	0.052536%(1615/3074078)	2.88	-	-	N	-	-	0	-	-
NGSR276-1-U22	Bacteria	G-	Akkermansia	48	37	0.15	-	-	-	Akkermansia muciniphila	15	12	0.065	-	0	0	96	3	0.038943%(1066/2737357)	2.95	-	-	N	-	-	0	-	22.4%|5.361|18.000|1.000
NGSR276-1-U22	Bacteria	G+	Leifsonia	47	36	0.146	-	-	-	Leifsonia aquatica	47	36	0.146	-	0	0	97.88	10	0.020761%(950/4575979)	3.71	-	-	N	-	-	0	-	1.2%|4.000|6.000|2.000
NGSR276-1-U22	Bacteria	G+	Sporosarcina	47	36	0.146	-	-	-	Sporosarcina psychrophila	14	11	0.146	-	0	0	98.99	7	0.060973%(2850/4674191)	1.26	-	-	N	-	-	0	-	-
NGSR276-1-U22	Bacteria	G-	Rubinisphaera	47	36	0.146	-	-	-	Rubinisphaera brasiliensis	47	36	0.146	-	0	0	96.77	4	0.016815%(1010/6006602)	6.24	-	-	N	-	-	0	-	-
NGSR276-1-U22	Bacteria	G-	Hymenobacter	45	34	0.14	-	-	-	Hymenobacter sedentarius	26	20	0.14	-	0	0	98.23	3	0.021196%(1032/4868852)	2.54	-	-	N	-	-	0	-	0.6%|3.000|3.000|3.000
NGSR276-1-U22	Bacteria	G-	Paludibacter	44	34	0.137	-	-	-	Paludibacter propionicigenes	44	34	0.137	-	0	0	97.56	4	0.044254%(1631/3685504)	3.22	-	-	N	-	-	0	-	0.6%|2.000|2.000|2.000
NGSR276-1-U22	Bacteria	G+	Tsukamurella	43	33	0.134	-	-	-	Tsukamurella pulmonis	28	22	0.1	-	0	0	99.12	3	0.018687%(892/4773464)	3.53	-	-	N	-	-	0	-	-
NGSR276-1-U22	Bacteria	G+	Tsukamurella	43	33	0.134	-	-	-	Tsukamurella tyrosinosolvens	10	8	0.034	-	0	0	98.08	3	0.005587%(275/4922396)	3	-	-	N	-	-	0	-	1.9%|3.667|5.000|2.000
NGSR276-1-U22	Bacteria	G-	Ramlibacter	42	32	0.131	-	-	-	Ramlibacter tataouinensis	42	32	0.131	-	0	0	96.8	5	0.05071%(2064/4070193)	3.27	-	-	N	-	-	0	-	10.6%|9.882|42.000|2.000
NGSR276-1-U22	Bacteria	G-	Sulfuricurvum	41	31	0.128	-	-	-	Sulfuricurvum kujiense	41	31	0.128	-	0	0	98.29	3	0.007803%(220/2819357)	14.32	-	-	N	-	-	0	-	-
NGSR276-1-U22	Bacteria	G-	Prevotella	41	31	0.128	-	-	-	Prevotella bivia	10	8	0.128	-	0	0	98	3	0.009043%(228/2521238)	3.29	-	-	N	-	-	0	-	2.5%|12.250|28.000|4.000
NGSR276-1-U22	Bacteria	G+	Bacillus	41	31	0.128	-	-	-	Bacillus smithii	9	7	0.12	-	0	0	99.31	6	0.014255%(482/3381292)	1.4	-	-	N	-	-	0	-	-
NGSR276-1-U22	Bacteria	G+	Bacillus	41	31	0.128	Bacillus cereus group	3	3	Bacillus anthracis	1	1	0.008	-	0	0	98.91	1	0.002762%(152/5503926)	1	-	-	N	-	-	0	-	-
NGSR276-1-U22	Bacteria	G-	Xenophilus	40	31	0.125	-	-	-	Xenophilus azovorans	40	31	0.125	-	0	0	96.87	10	0.030925%(2021/6535173)	4.83	-	-	N	-	-	0	-	55.3%|14.640|131.000|1.000
NGSR276-1-U22	Bacteria	G-	Methyloversatilis	39	30	0.122	-	-	-	Methyloversatilis discipulorum	13	10	0.122	-	0	0	96.86	3	0.01514%(652/4306529)	2.3	-	-	N	-	-	0	-	26.7%|9.814|39.000|2.000
NGSR276-1-U22	Bacteria	G-	Legionella	39	30	0.122	-	-	-	Legionella waltersii	12	10	0.122	-	0	0	97.73	3	0.007254%(271/3735697)	7.2	-	-	N	-	-	0	-	1.2%|1.000|1.000|1.000
NGSR276-1-U22	Bacteria	G-	Hydrogenophaga	39	30	0.122	-	-	-	Hydrogenophaga taeniospiralis	39	30	0.122	-	0	0	96.65	5	0.037154%(1960/5275331)	7.02	-	-	N	-	-	0	-	-
NGSR276-1-U22	Bacteria	G-	Pantoea	38	29	0.118	-	-	-	Pantoea dispersa	30	23	0.118	-	0	0	99.18	5	0.010998%(524/4764584)	4.87	-	-	N	-	-	0	-	6.2%|7.500|30.000|2.000
NGSR276-1-U22	Bacteria	G-	Unclassified_Burkholderiales	37	28	0.115	-	-	-	Polyangium brachysporum	37	28	0.115	-	0	0	96.94	8	0.058831%(3810/6476147)	5.28	-	-	N	-	-	0	-	5.6%|7.556|20.000|2.000
NGSR276-1-U22	Bacteria	G-	Citrobacter	34	26	0.106	Citrobacter freundii complex	33	25	Citrobacter freundii	28	22	0.106	-	0	0	98.9	6	0.017901%(888/4960737)	3.38	-	-	N	-	-	0	-	1.2%|2.000|2.000|2.000
NGSR276-1-U22	Bacteria	G-	Hylemonella	33	25	0.103	-	-	-	Hylemonella gracilis	33	25	0.103	-	0	0	96.87	3	0.064149%(2452/3822345)	2.94	-	-	N	-	-	0	-	3.7%|6.167|13.000|2.000
NGSR276-1-U22	Bacteria	G+	Actinomyces	32	25	0.1	-	-	-	Actinomyces oris	8	7	0.1	-	0	0	97.62	3	0.007361%(228/3097489)	1.97	-	-	N	-	-	0	-	41.6%|16.567|129.000|2.000
NGSR276-1-U22	Bacteria	G+	Calothrix	32	25	0.1	-	-	-	Calothrix parietina	32	25	0.1	-	0	0	96.8	4	0.01816%(1264/6960392)	4.27	-	-	N	-	-	0	-	-
NGSR276-1-U22	Bacteria	G-	Singulisphaera	31	24	0.097	-	-	-	Singulisphaera acidiphila	31	24	0.097	-	0	0	96.37	8	0.022274%(2173/9755686)	2	-	-	N	-	-	0	-	-
NGSR276-1-U22	Bacteria	G+	Ilumatobacter	30	23	0.093	-	-	-	Ilumatobacter coccineus	30	23	0.093	-	0	0	96.65	3	0.018778%(907/4830181)	3.14	-	-	N	-	-	0	-	-
NGSR276-1-U22	Bacteria	G-	Algoriphagus	29	22	0.09	-	-	-	Algoriphagus machipongonensis	6	5	0.09	-	0	0	97.43	3	0.010255%(491/4787724)	1.99	-	-	N	-	-	0	-	-
NGSR276-1-U22	Bacteria	G-	Pannonibacter	28	22	0.087	-	-	-	Pannonibacter phragmitetus	28	22	0.087	-	0	0	97.44	9	0.019804%(958/4837487)	2.9	-	-	N	-	-	0	-	-
NGSR276-1-U22	Bacteria	G-	Herbaspirillum	27	21	0.084	-	-	-	Herbaspirillum seropedicae	11	9	0.084	-	0	0	97.75	6	0.035229%(1941/5509723)	2.2	-	-	N	-	-	0	-	0.6%|4.000|4.000|4.000
NGSR276-1-U22	Bacteria	G-	Pseudoalteromonas	26	20	0.081	-	-	-	Pseudoalteromonas translucida	7	6	0.081	-	0	0	98.58	3	0.00733%(304/4147593)	3.7	-	-	N	-	-	0	-	28%|39.378|317.000|2.000
NGSR276-1-U22	Bacteria	G-	Dechloromonas	26	20	0.081	-	-	-	Dechloromonas aromatica	12	10	0.056	-	0	0	97.21	6	0.051121%(2301/4501104)	1.79	-	-	N	-	-	0	-	5%|4.250|8.000|2.000
NGSR276-1-U22	Bacteria	G-	Dechloromonas	26	20	0.081	-	-	-	Dechloromonas denitrificans	5	4	0.025	-	0	0	97.32	3	0.035385%(1498/4233473)	1.65	-	-	N	-	-	0	-	1.2%|5.000|5.000|5.000
NGSR276-1-U22	Bacteria	G-	Leptothrix	25	19	0.078	-	-	-	Leptothrix cholodnii	25	19	0.078	-	0	0	96.57	11	0.081313%(3992/4909403)	3.08	-	-	N	-	-	0	-	-
NGSR276-1-U22	Bacteria	G-	Roseateles	24	19	0.075	-	-	-	Roseateles depolymerans	24	19	0.075	-	0	0	97.05	8	0.131245%(7457/5681722)	4.53	-	-	N	-	-	0	-	6.2%|4.800|9.000|2.000
NGSR276-1-U22	Bacteria	ntm	Mycobacterium	23	18	0.072	-	-	-	Mycobacterium paragordonae	7	6	0.072	-	0	0	98.24	5	0.00526%(380/7224251)	1.38	-	-	N	-	-	0	-	8.1%|6.846|25.000|2.000
NGSR276-1-U22	Bacteria	G+	Gordonia	23	18	0.072	-	-	-	Gordonia sputi	23	18	0.072	-	0	0	98.45	5	0.011246%(558/4961688)	5.38	-	-	N	-	-	0	-	8.1%|9.231|38.000|2.000
NGSR276-1-U22	Bacteria	G-	Cloacibacterium	23	18	0.072	-	-	-	Cloacibacterium normanense	23	18	0.072	-	0	0	98.14	7	0.038412%(1060/2759562)	2.9	-	-	N	-	-	0	-	42.2%|12.897|180.000|1.000
NGSR276-1-U22	Bacteria	G-	Niabella	22	17	0.069	-	-	-	Niabella aurantiaca	3	3	0.069	-	0	0	97.46	3	0.023518%(1394/5927438)	2.1	-	-	N	-	-	0	-	-
NGSR276-1-U22	Bacteria	G-	Herminiimonas	20	16	0.062	-	-	-	Herminiimonas arsenicoxydans	20	16	0.062	-	0	0	98.73	5	0.038519%(1319/3424307)	2.27	-	-	N	-	-	0	-	-
NGSR276-1-U22	Bacteria	G-	Parachlamydia	19	15	0.059	-	-	-	Parachlamydia acanthamoebae	19	15	0.059	-	0	0	96.89	3	0.049506%(1521/3072383)	3.35	-	-	N	-	-	0	-	-
NGSR276-1-U22	Bacteria	G-	Pacificimonas	19	15	0.059	-	-	-	Pacificimonas flava	19	15	0.059	-	0	0	96.95	3	0.013721%(460/3352426)	4.89	-	-	N	-	-	0	-	-
NGSR276-1-U22	Bacteria	G-	Haliscomenobacter	19	15	0.059	-	-	-	Haliscomenobacter hydrossis	19	15	0.059	-	0	0	96.85	3	0.011081%(972/8771651)	3.47	-	-	N	-	-	0	-	-
NGSR276-1-U22	Bacteria	G-	Geothrix	18	14	0.056	-	-	-	Geothrix fermentans	18	14	0.056	-	0	0	98.41	4	0.050915%(1675/3289813)	3.49	-	-	N	-	-	0	-	1.9%|3.333|4.000|3.000
NGSR276-1-U22	Bacteria	G+	Chamaesiphon	18	14	0.056	-	-	-	Chamaesiphon minutus	18	14	0.056	-	0	0	96.64	3	0.014597%(987/6761765)	6.46	-	-	N	-	-	0	-	-
NGSR276-1-U22	Bacteria	G+	Clostridium	16	13	0.05	-	-	-	Clostridium beijerinckii	4	4	0.05	-	0	0	96.71	4	0.007884%(338/4287191)	1.33	-	-	N	-	-	0	-	0.6%|4.000|4.000|4.000
NGSR276-1-U22	Bacteria	G-	Afipia	16	13	0.05	-	-	-	Afipia broomeae	8	7	0.05	-	0	0	98.38	3	0.019289%(1015/5261968)	2.36	-	-	N	-	-	0	-	31.1%|10.280|64.000|2.000
NGSR276-1-U22	Bacteria	G-	Solitalea	15	12	0.047	-	-	-	Solitalea canadensis	15	12	0.047	-	0	0	97.59	3	0.014706%(765/5202069)	1.96	-	-	N	-	-	0	-	-
NGSR276-1-U22	Bacteria	G-	Cytophaga	14	11	0.044	-	-	-	Cytophaga hutchinsonii	10	8	0.044	-	0	0	97.42	3	0.025354%(1124/4433218)	2.34	-	-	N	-	-	0	-	-
NGSR276-1-U22	Bacteria	G-	Cardiobacterium	14	11	0.044	-	-	-	Cardiobacterium hominis	10	8	0.044	-	0	0	99.62	3	0.019919%(532/2670755)	1.97	-	-	N	-	-	0	-	1.9%|4.333|6.000|3.000
NGSR276-1-U22	Bacteria	G-	Caldimonas	14	11	0.044	-	-	-	Caldimonas manganoxidans	14	11	0.044	-	0	0	96.66	5	0.049036%(1732/3532116)	2.08	-	-	N	-	-	0	-	4.3%|7.571|27.000|3.000
NGSR276-1-U22	Bacteria	G-	Xanthobacter	14	11	0.044	-	-	-	Xanthobacter autotrophicus	14	11	0.044	-	0	0	97.84	4	0.010364%(583/5625098)	2.32	-	-	N	-	-	0	-	2.5%|5.000|11.000|2.000
NGSR276-1-U22	Bacteria	G-	Fuerstia	14	11	0.044	-	-	-	Fuerstia marisgermanicae	14	11	0.044	-	0	0	96.46	3	0.007455%(665/8920478)	3.5	-	-	N	-	-	0	-	-
NGSR276-1-U22	Bacteria	G+	Pseudopropionibacterium	14	11	0.044	-	-	-	Pseudopropionibacterium propionicum	14	11	0.044	-	0	0	97.87	5	0.017723%(603/3402349)	1.99	-	-	N	-	-	0	-	11.2%|6.889|35.000|2.000
NGSR276-1-U22	Bacteria	G-	Desulfovibrio	14	11	0.044	-	-	-	Desulfovibrio putealis	14	11	0.044	-	0	0	96.24	3	0.006375%(300/4705742)	4.87	-	-	N	-	-	0	-	-
NGSR276-1-U22	Bacteria	G+	Chroococcidiopsis	13	10	0.041	-	-	-	Chroococcidiopsis thermalis	13	10	0.041	-	0	0	96.67	3	0.006727%(450/6689401)	4.5	-	-	N	-	-	0	-	9.9%|7.938|24.000|2.000
NGSR276-1-U22	Bacteria	G-	Sorangium	13	10	0.041	-	-	-	Sorangium cellulosum	13	10	0.041	-	0	0	97.55	4	0.005612%(817/14557589)	1.29	-	-	N	-	-	0	-	-
NGSR276-1-U22	Bacteria	G-	Collimonas	13	10	0.041	-	-	-	Collimonas fungivorans	9	7	0.041	-	0	0	97.52	3	0.028874%(1520/5264323)	1.58	-	-	N	-	-	0	-	17.4%|10.286|71.000|2.000
NGSR276-1-U22	Bacteria	G-	Massilia	13	10	0.041	-	-	-	Massilia putida	8	7	0.041	-	0	0	97.64	3	0.036701%(2761/7523017)	1.77	-	-	N	-	-	0	-	18.6%|277.200|2079.000|3.000
NGSR276-1-U22	Bacteria	G-	Niastella	13	10	0.041	-	-	-	Niastella koreensis	4	4	0.041	-	0	0	97.11	3	0.011236%(1015/9033684)	2.07	-	-	N	-	-	0	-	-
NGSR276-1-U22	Bacteria	G+	Anaerococcus	13	10	0.041	-	-	-	Anaerococcus prevotii	4	4	0.041	-	0	0	96.05	3	0.011372%(228/2004977)	1.32	-	-	N	-	-	0	-	12.4%|8.600|33.000|2.000
NGSR276-1-U22	Bacteria	G-	Diaphorobacter	12	10	0.037	-	-	-	Diaphorobacter polyhydroxybutyrativorans	12	10	0.037	-	0	0	97.35	3	0.124911%(5073/4061276)	2.72	-	-	N	-	-	0	-	6.2%|6.100|18.000|2.000
NGSR276-1-U22	Bacteria	G-	Hydrocarboniphaga	12	10	0.037	-	-	-	Hydrocarboniphaga daqingensis	12	10	0.037	-	0	0	97.29	3	0.007393%(281/3800678)	3.43	-	-	N	-	-	0	-	-
NGSR276-1-U22	Bacteria	G-	Alicycliphilus	12	10	0.037	-	-	-	Alicycliphilus denitrificans	12	10	0.037	-	0	0	97.22	8	0.109727%(5234/4770033)	3.38	-	-	N	-	-	0	-	13.7%|6.500|31.000|2.000
NGSR276-1-U22	Bacteria	G-	Shigella	11	9	0.034	-	-	-	Shigella dysenteriae	8	7	0.034	-	0	0	98.45	1	0.036253%(1628/4490659)	2.14	-	-	N	-	-	0	-	5.6%|9.778|38.000|1.000
NGSR276-1-U22	Bacteria	G-	Sulfurimonas	11	9	0.034	-	-	-	Sulfurimonas gotlandica	4	4	0.034	-	0	0	95.98	3	0.010804%(319/2952682)	2.12	-	-	N	-	-	0	-	-
NGSR276-1-U22	Bacteria	G+	Kutzneria	11	9	0.034	-	-	-	Kutzneria albida	11	9	0.034	-	0	0	97.78	3	0.003322%(328/9874926)	2.52	-	-	N	-	-	0	-	-
NGSR276-1-U22	Bacteria	G-	Pararhodospirillum	10	8	0.031	-	-	-	Pararhodospirillum photometricum	10	8	0.031	-	0	0	96.31	3	0.007507%(291/3876289)	3.61	-	-	N	-	-	0	-	-
NGSR276-1-U22	Bacteria	G-	Ohtaekwangia	10	8	0.031	-	-	-	Ohtaekwangia koreensis	10	8	0.031	-	0	0	97.04	3	0.012733%(922/7241272)	1.83	-	-	N	-	-	0	-	-
NGSR276-1-U22	Bacteria	G+	Kocuria	9	7	0.028	-	-	-	Kocuria palustris	8	7	0.028	-	0	0	98.97	3	0.018252%(521/2854447)	1.73	-	-	N	-	-	0	-	63.4%|19.412|256.000|2.000
NGSR276-1-U22	Bacteria	G-	Escherichia	9	7	0.028	-	-	-	Escherichia coli	8	7	0.028	-	0	0	98.68	2	0.048599%(2379/4895196)	2.14	-	-	N	-	-	0.6	10	29.8%|66.708|2727.000|1.000
NGSR276-1-U22	Bacteria	G-	Lautropia	9	7	0.028	-	-	-	Lautropia mirabilis	9	7	0.028	-	0	0	98.52	4	0.031683%(1005/3172010)	2.24	-	-	N	-	-	0	-	19.9%|10.094|95.000|2.000
NGSR276-1-U22	Bacteria	G-	Rudanella	9	7	0.028	-	-	-	Rudanella lutea	9	7	0.028	-	0	0	98.07	3	0.012236%(801/6546036)	2.06	-	-	N	-	-	0	-	-
NGSR276-1-U22	Bacteria	G-	Paludisphaera	9	7	0.028	-	-	-	Paludisphaera borealis	9	7	0.028	-	0	0	96.62	3	0.012337%(944/7651896)	1.99	-	-	N	-	-	0	-	-
NGSR276-1-U22	Bacteria	G-	Azonexus	8	7	0.025	-	-	-	Azonexus hydrophilus	8	7	0.025	-	0	0	95.95	3	0.018347%(613/3341181)	2.52	-	-	N	-	-	0	-	3.7%|4.333|10.000|2.000
NGSR276-1-U22	Bacteria	G-	Porphyromonas	8	7	0.025	-	-	-	Porphyromonas crevioricanis	3	3	0.025	-	0	0	94.34	3	0.007312%(156/2133352)	1.44	-	-	N	-	-	0	-	-
NGSR276-1-U22	Bacteria	G+	Pelosinus	8	7	0.025	-	-	-	Pelosinus fermentans	8	7	0.025	-	0	0	97.95	4	0.006077%(327/5380816)	1.38	-	-	N	-	-	0	-	-
NGSR276-1-U22	Bacteria	G-	Azospira	7	6	0.022	-	-	-	Dechlorosoma suillum	7	6	0.022	-	0	0	97.39	3	0.013012%(449/3450622)	1.84	-	-	N	-	-	0	-	6.2%|5.100|15.000|2.000
NGSR276-1-U22	Bacteria	G+	Gardnerella	6	5	0.019	-	-	-	Gardnerella vaginalis	6	5	0.019	-	0	0	96.89	1	0.00476%(76/1596709)	3.95	-	-	N	-	-	0	-	60.2%|25.454|378.000|1.000
NGSR276-1-U22	Bacteria	G-	Pelobacter	6	5	0.019	-	-	-	Pelobacter propionicus	6	5	0.019	-	0	0	97.27	3	0.007074%(300/4241119)	1.75	-	-	N	-	-	0	-	-
NGSR276-1-U22	Bacteria	G+	Exiguobacterium	6	5	0.019	-	-	-	Exiguobacterium aurantiacum	6	5	0.019	-	0	0	100	3	0.007506%(228/3037601)	1.97	-	-	N	-	-	0	-	0.6%|6.000|6.000|6.000
NGSR276-1-U22	Bacteria	G+	Nostoc	6	5	0.019	-	-	-	Nostoc punctiforme	6	5	0.019	-	0	0	96.45	3	0.011657%(1056/9059191)	2.7	-	-	N	-	-	0	-	-
NGSR276-1-U22	Bacteria	G-	Tenacibaculum	5	4	0.016	-	-	-	Tenacibaculum dicentrarchi	5	4	0.016	-	0	0	97.45	3	0.014426%(421/2918253)	1.25	-	-	N	-	-	0	-	-
NGSR276-1-U22	Bacteria	G-	Kaistia	5	4	0.016	-	-	-	Kaistia soli	5	4	0.016	-	0	0	97.74	4	0.005804%(304/5237791)	1.23	-	-	N	-	-	0	-	-
NGSR276-1-U22	Bacteria	G-	Lewinella	5	4	0.016	-	-	-	Lewinella cohaerens	5	4	0.016	-	0	0	96.89	3	0.002302%(168/7298817)	1.68	-	-	N	-	-	0	-	-
NGSR276-1-U22	Bacteria	G-	Fibrisoma	4	4	0.012	-	-	-	Fibrisoma limi	4	4	0.012	-	0	0	98.22	3	0.004012%(306/7626970)	1.47	-	-	N	-	-	0	-	-
NGSR276-1-U22	Bacteria	G-	Sutterella	3	3	0.009	-	-	-	Sutterella wadsworthensis	3	3	0.009	-	0	0	97.82	3	0.017903%(488/2725870)	1.04	-	-	N	-	-	0	-	1.9%|6.333|11.000|4.000
NGSR276-1-U22	Bacteria	G-	Sphingobacterium	3	3	0.009	-	-	-	Sphingobacterium psychroaquaticum	3	3	0.009	-	0	0	98.08	3	0.00928%(408/4396536)	1.1	-	-	N	-	-	0	-	-
NGSR276-1-U22	Fungi	fun	Malassezia	1774	1334	36.585	-	-	-	Malassezia restricta	489	368	30.488	-	0	0	99.15	26	0.341835%(25192/7369627)	4.11	-	-	N	-	-	0	-	93.2%|71.240|1113.000|1.000
NGSR276-1-U22	Fungi	fun	Malassezia	1774	1334	36.585	-	-	-	Malassezia globosa	121	91	6.097	-	0	0	98.61	15	0.112738%(10281/9119358)	2.91	-	-	N	-	-	0.6	151.667	34.2%|19.255|125.000|1.000
NGSR276-1-U22	Fungi	fun	Lichtheimia	1407	1058	29.016	-	-	-	Lichtheimia ramosa	1389	1045	29.016	-	0	0	99.68	82	0.051415%(15789/30708998)	6.71	-	-	N	-	-	0	-	0.6%|14.000|14.000|14.000
NGSR276-1-U22	Fungi	fun	Mitosporidium	385	290	7.94	-	-	-	Mitosporidium daphniae	385	290	7.94	-	0	0	97.11	2	0.010878%(613/5635072)	57.38	-	-	N	-	-	0	-	2.5%|1.500|3.000|1.000
NGSR276-1-U22	Fungi	fun	Yarrowia	167	126	3.444	-	-	-	Yarrowia lipolytica	149	112	3.444	-	0	0	98.89	26	0.018603%(3957/21271189)	3.3	-	-	N	-	-	0	-	5%|2.250|11.000|1.000
NGSR276-1-U22	Fungi	fun	Saitoella	162	122	3.341	-	-	-	Saitoella complicata	162	122	3.341	-	0	0	95.94	1	0.001578%(223/14136186)	58.18	-	-	N	-	-	0	-	-
NGSR276-1-U22	Fungi	fun	Pneumocystis	128	97	2.64	-	-	-	Pneumocystis carinii	2	2	2.64	-	0	0	95.26	1	0.000835%(64/7661456)	2	-	-	N	-	-	0	-	-
NGSR276-1-U22	Fungi	fun	Glarea	112	85	2.31	-	-	-	Glarea lozoyensis	112	85	2.31	-	0	0	96.3	1	0.000721%(285/39509734)	36.84	-	-	N	-	-	0	-	-
NGSR276-1-U22	Fungi	fun	Laccaria	72	55	1.485	-	-	-	Laccaria bicolor	72	55	1.485	-	0	0	97.15	1	0.004108%(2665/64877444)	4.29	-	-	N	-	-	0	-	0.6%|2.000|2.000|2.000
NGSR276-1-U22	Fungi	fun	Fusarium	66	50	1.361	Fusarium sambucinum species complex	40	31	Fusarium graminearum	33	25	1.361	-	0	0	98.12	5	0.022645%(8616/38047942)	1.14	-	-	N	-	-	0	-	3.1%|1.600|2.000|1.000
NGSR276-1-U22	Fungi	fun	Rhizophagus	57	43	1.176	-	-	-	Rhizophagus irregularis	57	43	1.176	-	0	0	96.69	5	0.000857%(1172/136726313)	4.8	-	-	N	-	-	0	-	0.6%|1.000|1.000|1.000
NGSR276-1-U22	Fungi	fun	Metarhizium	41	31	0.846	-	-	-	Metarhizium album	12	10	0.846	-	0	0	98.37	1	0.000966%(294/30449065)	5.1	-	-	N	-	-	0	-	29.2%|2.383|12.000|1.000
NGSR276-1-U22	Fungi	fun	Batrachochytrium	37	28	0.763	-	-	-	Batrachochytrium dendrobatidis	37	28	0.763	-	0	0	96.86	7	0.010493%(2529/24102166)	2.11	-	-	N	-	-	0.6	46.333	-
NGSR276-1-U22	Fungi	fun	Meyerozyma	33	25	0.681	-	-	-	Meyerozyma guilliermondii	33	25	0.681	-	0	0	99.51	9	0.01085%(1161/10700359)	2.45	-	-	N	-	-	0	-	13.7%|3.727|14.000|1.000
NGSR276-1-U22	Fungi	fun	Aspergillus	25	19	0.516	Aspergillus subgen. Nidulantes	8	7	Aspergillus sydowii	7	6	0.175	-	0	0	98.48	2	0.002584%(915/35409723)	4.26	-	-	N	-	-	0	-	70.8%|22.632|447.000|1.000
NGSR276-1-U22	Fungi	fun	Aspergillus	25	19	0.516	Aspergillus subgen. Fumigati	6	5	Aspergillus fischeri	6	5	0.168	-	0	0	97.91	1	0.00072%(228/31665876)	2.63	-	-	N	-	-	0	-	-
NGSR276-1-U22	Fungi	fun	Aspergillus	25	19	0.516	Aspergillus subgen. Aspergillus	4	4	Aspergillus glaucus	4	4	0.127	-	0	0	95.91	1	0.000196%(55/27993362)	4	-	-	N	-	-	0	-	9.9%|1.938|4.000|1.000
NGSR276-1-U22	Fungi	fun	Aspergillus	25	19	0.516	-	-	-	Aspergillus persii	2	2	0.046	-	0	0	98.51	1	0.001385%(532/38414373)	1	-	-	N	-	-	0	-	1.2%|5.000|8.000|2.000
NGSR276-1-U22	Fungi	fun	Penicillium	22	17	0.454	-	-	-	Penicillium digitatum	18	14	0.387	-	0	0	99.27	2	0.000986%(262/26577062)	5.15	-	-	N	-	-	0	-	3.1%|2.600|5.000|1.000
NGSR276-1-U22	Fungi	fun	Penicillium	22	17	0.454	-	-	-	Penicillium citrinum	4	4	0.067	-	0	0	100	1	0.000224%(76/33998198)	3.95	-	-	N	-	-	0	-	19.9%|2.531|13.000|1.000
NGSR276-1-U22	Fungi	fun	Talaromyces	22	17	0.454	Talaromyces sect. Talaromyces	16	13	Talaromyces amestolkiae	16	13	0.341	-	0	0	98.91	1	0.000225%(76/33708936)	15.79	-	-	N	-	-	0	-	1.2%|2.500|3.000|2.000
NGSR276-1-U22	Fungi	fun	Talaromyces	22	17	0.454	Talaromyces sect. Islandici	6	5	Talaromyces wortmannii	6	5	0.112	-	0	0	97.51	1	0.000486%(187/38473473)	8.02	-	-	N	-	-	0	-	6.8%|2.909|10.000|1.000
NGSR276-1-U22	Fungi	fun	Spizellomyces	20	16	0.412	-	-	-	Spizellomyces punctatus	20	16	0.412	-	0	0	97.06	1	0.007907%(1908/24131112)	5.31	-	-	N	-	-	0	-	-
NGSR276-1-U22	Fungi	fun	Hanseniaspora	20	16	0.412	-	-	-	Hanseniaspora uvarum	4	4	0.412	-	0	0	96.51	1	0.027257%(2444/8966449)	1.35	-	-	N	-	-	0	-	14.3%|3.826|39.000|1.000
NGSR276-1-U22	Fungi	fun	Syncephalastrum	19	15	0.392	-	-	-	Syncephalastrum racemosum	19	15	0.392	-	0	0	96.35	2	0.001392%(428/30745403)	4.55	-	-	N	-	-	0.6	23.833	-
NGSR276-1-U22	Fungi	fun	Vanrija	17	13	0.351	-	-	-	Vanrija humicola	17	13	0.351	-	0	0	97.63	8	0.003632%(822/22632906)	2.91	-	-	N	-	-	0	-	3.1%|1.600|2.000|1.000
NGSR276-1-U22	Fungi	fun	Apophysomyces	15	12	0.309	-	-	-	Apophysomyces trapeziformis	15	12	0.309	-	0	0	97.05	1	0.001353%(484/35769257)	25.81	-	-	N	-	-	0	-	0.6%|1.000|1.000|1.000
NGSR276-1-U22	Fungi	fun	Allomyces	15	12	0.309	-	-	-	Allomyces macrogynus	15	12	0.309	-	0	0	95.97	2	0.003153%(1799/57060573)	1.97	-	-	N	-	-	0	-	-
NGSR276-1-U22	Fungi	fun	Nannizzia	15	12	0.309	-	-	-	Nannizzia gypsea	15	12	0.309	-	0	0	97.2	1	0.001779%(414/23272942)	9.06	-	-	N	-	-	0	-	0.6%|1.000|1.000|1.000
NGSR276-1-U22	Fungi	fun	Tremella	15	12	0.309	-	-	-	Tremella mesenterica	15	12	0.309	-	0	0	97.92	1	0.002343%(671/28639919)	12.41	-	-	N	-	-	0.6	18.833	-
NGSR276-1-U22	Fungi	fun	Nakaseomyces	13	10	0.268	-	-	-	Nakaseomyces delphensis	13	10	0.268	-	0	0	97.96	1	0.001353%(147/10867124)	6.63	-	-	N	-	-	0	-	-
NGSR276-1-U22	Fungi	fun	Saksenaea	12	10	0.247	-	-	-	Saksenaea vasiformis	12	10	0.247	-	0	0	96.54	2	0.001028%(436/42400662)	3.56	-	-	N	-	-	0	-	1.2%|1.500|2.000|1.000
NGSR276-1-U22	Fungi	fun	Tilletia	12	10	0.247	-	-	-	Tilletia walkeri	12	10	0.247	-	0	0	97.78	1	0.001553%(377/24274610)	6.56	-	-	N	-	-	0	-	-
NGSR276-1-U22	Fungi	fun	Exophiala	12	10	0.247	-	-	-	Exophiala alcalophila	5	4	0.142	-	0	0	98.68	1	0.000801%(239/29853552)	6.59	-	-	N	-	-	0	-	0.6%|4.000|4.000|4.000
NGSR276-1-U22	Fungi	fun	Exophiala	12	10	0.247	-	-	-	Exophiala spinifera	4	4	0.105	-	0	0	98.4	1	0.005244%(1698/32380025)	2.16	-	-	N	-	-	0	-	2.5%|1.000|1.000|1.000
NGSR276-1-U22	Fungi	fun	Candida	10	8	0.206	-	-	-	Candida parapsilosis	10	8	0.206	-	0	0	97.76	2	0.005691%(754/13250034)	1.98	-	-	N	-	-	0.6	12.5	44.1%|5.352|44.000|1.000
NGSR276-1-U22	Fungi	fun	Mortierella	10	8	0.206	-	-	-	Mortierella alpina	3	3	0.129	-	0	0	96.03	2	0.002467%(938/38018531)	5.22	-	-	Y	-	-	1.3	1.769	6.8%|1.091|2.000|1.000
NGSR276-1-U22	Fungi	fun	Mortierella	10	8	0.206	-	-	-	Mortierella verticillata	2	2	0.078	-	0	0	97.18	1	0.002221%(931/41912894)	5.79	-	-	N	-	-	0	-	-
NGSR276-1-U22	Fungi	fun	Metschnikowia	9	7	0.186	-	-	-	Metschnikowia fructicola	4	4	0.186	-	0	0	96.02	1	0.000425%(111/26126100)	2.35	-	-	N	-	-	0	-	0.6%|3.000|3.000|3.000
NGSR276-1-U22	Fungi	fun	Moesziomyces	8	7	0.165	-	-	-	Moesziomyces antarcticus	8	7	0.165	-	0	0	97.31	2	0.020374%(3744/18376790)	1.54	-	-	N	-	-	0	-	13%|1.571|4.000|1.000
NGSR276-1-U22	Fungi	fun	Anthracocystis	8	7	0.165	-	-	-	Anthracocystis flocculosa	8	7	0.165	-	0	0	97.65	5	0.01151%(3120/27106246)	1.13	-	-	N	-	-	0	-	1.2%|1.500|2.000|1.000
NGSR276-1-U22	Fungi	fun	Wickerhamiella	8	7	0.165	-	-	-	Wickerhamiella sorbophila	8	7	0.165	-	0	0	96.64	6	0.037276%(3039/8152740)	2.47	-	-	N	-	-	0	-	-
NGSR276-1-U22	Fungi	fun	Mixia	7	6	0.144	-	-	-	Mixia osmundae	7	6	0.144	-	0	0	96.86	3	0.004565%(621/13602334)	1.77	-	-	N	-	-	0	-	-
NGSR276-1-U22	Fungi	fun	Arthrobotrys	7	6	0.144	-	-	-	Arthrobotrys oligospora	7	6	0.144	-	0	0	97.33	1	0.002678%(1061/39619008)	3.53	-	-	N	-	-	0	-	-
NGSR276-1-U22	Fungi	fun	Basidiobolus	6	5	0.124	-	-	-	Basidiobolus meristosporus	6	5	0.124	-	0	0	96.68	1	0.002921%(2614/89489060)	3.23	-	-	N	-	-	0	-	-
NGSR276-1-U22	Fungi	fun	Lomentospora	6	5	0.124	-	-	-	Lomentospora prolificans	6	5	0.124	-	0	0	97.15	1	0.002603%(966/37105313)	2.77	-	-	N	-	-	0	-	-
NGSR276-1-U22	Fungi	fun	Valsa	6	5	0.124	-	-	-	Valsa mali	6	5	0.124	-	0	0	97.11	1	0.002361%(1056/44725953)	5.97	-	-	N	-	-	0	-	12.4%|1.850|7.000|1.000
NGSR276-1-U22	Fungi	fun	Phialophora	5	4	0.103	-	-	-	Phialophora attinorum	4	4	0.103	-	0	0	98.06	1	0.001136%(345/30363635)	2.97	-	-	N	-	-	0	-	0.6%|1.000|1.000|1.000
NGSR276-1-U22	Fungi	fun	Sporidiobolus	5	4	0.103	-	-	-	Sporidiobolus salmonicolor	5	4	0.103	-	0	0	97.08	2	0.001484%(304/20482600)	1.97	-	-	N	-	-	0	-	2.5%|1.500|2.000|1.000
NGSR276-1-U22	Fungi	fun	Sugiyamaella	5	4	0.103	-	-	-	Sugiyamaella lignohabitans	5	4	0.103	-	0	0	96.32	2	0.008533%(1360/15938258)	2.37	-	-	N	-	-	0	-	-
NGSR276-1-U22	Fungi	fun	Trichoderma	4	4	0.082	-	-	-	Trichoderma reesei	3	3	0.082	-	0	0	96.96	1	0.000865%(302/34922528)	1.48	-	-	N	-	-	0	-	0.6%|1.000|1.000|1.000
NGSR276-1-U22	Fungi	fun	Chrysosporium	4	4	0.082	-	-	-	Chrysosporium queenslandicum	4	4	0.082	-	0	0	96.92	2	0.003584%(1159/32335957)	4.33	-	-	N	-	-	0	-	50.9%|2.841|27.000|1.000
NGSR276-1-U22	Fungi	fun	Trichophyton	4	4	0.082	-	-	-	Trichophyton benhamiae	4	4	0.082	-	0	0	97.75	1	0.001201%(267/22224160)	3.04	-	-	N	-	-	0	-	-
NGSR276-1-U22	Fungi	fun	Spraguea	4	4	0.082	-	-	-	Spraguea lophii	4	4	0.082	-	0	0	94.34	1	0.000906%(52/5736809)	4	-	-	N	-	-	0	-	-
NGSR276-1-U22	Fungi	fun	Conidiobolus	3	3	0.062	-	-	-	Conidiobolus incongruus	3	3	0.062	-	0	0	97.22	1	0.002573%(2391/92938900)	2.17	-	-	Y	-	-	3.2	0.719	0.6%|1.000|1.000|1.000
NGSR276-1-U22	Fungi	fun	Wallemia	3	3	0.062	-	-	-	Wallemia ichthyophaga	3	3	0.062	-	0	0	97.26	1	0.002092%(202/9655632)	8.91	-	-	N	-	-	0	-	11.2%|1.889|4.000|1.000
NGSR276-1-U22	Fungi	fun	Nosema	3	3	0.062	-	-	-	Nosema bombycis	3	3	0.062	-	0	0	96.8	1	0.000969%(152/15689776)	1.97	-	-	N	-	-	0	-	2.5%|1.500|2.000|1.000
NGSR276-1-U22	Fungi	fun	Enterocytozoon	3	3	0.062	-	-	-	Enterocytozoon bieneusi	3	3	0.062	-	0	0	98.35	1	0.001973%(76/3852469)	2.96	-	-	N	-	-	0	-	0.6%|3.000|3.000|3.000
NGSR276-1-U22	Fungi	fun	Tuber	3	3	0.062	-	-	-	Tuber melanosporum	3	3	0.062	-	0	0	97.47	2	0.000425%(531/124945702)	2.82	-	-	N	-	-	0	-	-
NGSR276-1-U22	Fungi	fun	Pyricularia	2	2	0.041	-	-	-	Pyricularia oryzae	2	2	0.041	-	0	0	97.62	2	0.000434%(198/45612971)	2.65	-	-	N	-	-	0	-	0.6%|1.000|1.000|1.000
NGSR276-1-U22	Fungi	fun	Pascua	2	2	0.041	-	-	-	Pascua guehoae	2	2	0.041	-	0	0	94.12	1	0.000151%(51/33698914)	2	-	-	N	-	-	0	-	-
NGSR276-1-U22	Fungi	fun	Byssochlamys	2	2	0.041	-	-	-	Byssochlamys spectabilis	2	2	0.041	-	0	0	98.48	1	0.00108%(325/30105809)	1.28	-	-	N	-	-	0	-	2.5%|1.250|2.000|1.000
NGSR276-1-U22	Fungi	fun	Beauveria	2	2	0.041	-	-	-	Beauveria bassiana	2	2	0.041	-	0	0	97.81	2	0.002628%(976/37134214)	2	-	-	N	-	-	0	-	1.2%|1.000|1.000|1.000
NGSR276-1-U22	Fungi	fun	Trametes	2	2	0.041	-	-	-	Trametes versicolor	2	2	0.041	-	0	0	98.09	1	0.001161%(520/44794008)	3.03	-	-	N	-	-	0	-	4.3%|1.429|2.000|1.000
NGSR276-1-U22	Fungi	fun	Tilletiopsis	2	2	0.041	-	-	-	Tilletiopsis washingtonensis	2	2	0.041	-	0	0	96.3	1	0.000288%(54/18761941)	2	-	-	N	-	-	0	-	5%|3.125|16.000|1.000
NGSR276-1-U22	Fungi	fun	Stachybotrys	2	2	0.041	-	-	-	Stachybotrys chartarum	2	2	0.041	-	0	0	97.83	1	0.000963%(393/40797336)	2.72	-	-	N	-	-	0	-	4.3%|2.571|6.000|1.000
NGSR276-1-U22	Fungi	fun	Schizosaccharomyces	2	2	0.041	-	-	-	Schizosaccharomyces pombe	1	1	0.041	-	0	0	96.87	1	0.002208%(290/13137004)	1.55	-	-	N	-	-	0	-	-
NGSR276-1-U22	Fungi	fun	Bonordeniella	2	2	0.041	-	-	-	Coniosporium apollinis	2	2	0.041	-	0	0	97.37	1	0.000265%(76/28645321)	1.97	-	-	N	-	-	0	-	2.5%|3.000|7.000|1.000
NGSR276-1-U22	Fungi	fun	Pichia	1	1	0.021	PichiaCandida clade	1	1	Candida ethanolica	1	1	0.021	-	0	0	96.69	1	0.00053%(125/23574706)	6	-	-	N	-	-	0	-	0.6%|2.000|2.000|2.000
NGSR276-1-U22	Fungi	fun	Ochroconis	1	1	0.021	-	-	-	Ochroconis constricta	1	1	0.021	-	0	0	97.57	1	0.000404%(139/34398547)	1.62	-	-	N	-	-	0	-	7.5%|2.333|12.000|1.000
NGSR276-1-U22	Fungi	fun	Leptosphaeria	1	1	0.021	Leptosphaeria maculans species complex	1	1	Leptosphaeria maculans	1	1	0.021	-	0	0	97.69	1	0.000631%(274/43426637)	2.01	-	-	N	-	-	0	-	-
NGSR276-1-U22	Fungi	fun	Phoma	1	1	0.021	-	-	-	Phoma herbarum	1	1	0.021	-	0	0	93.62	1	0.00012%(47/39263577)	1	-	-	N	-	-	0	-	9.9%|2.938|16.000|1.000
NGSR276-1-U22	Fungi	fun	Rhodotorula	1	1	0.021	-	-	-	Rhodotorula toruloides	1	1	0.021	-	0	0	97.16	1	0.004835%(1000/20683845)	1.18	-	-	N	-	-	0	-	-
NGSR276-1-U22	Viruses	vir	Pegivirus	466	351	100	-	-	-	Pegivirus C	466	351	100	-	0	0	97.19	27	19.742306%(1854/9391)	9.43	-	-	N	-	-	0	-	0.6%|1.000|1.000|1.000
NGSR276-1-U22	Parasite	par	Parachlorella	688	518	28.944	-	-	-	Parachlorella kessleri	688	518	28.944	-	0	0	97.62	4	0.004312%(2549/59110279)	37.9	-	-	N	-	-	0	-	-
NGSR276-1-U22	Parasite	par	Naegleria	474	357	19.941	-	-	-	Naegleria gruberi	136	103	19.941	-	0	0	98.62	5	0.015167%(6213/40964085)	4.12	-	-	N	-	-	0	-	-
NGSR276-1-U22	Parasite	par	Cyanophora	401	302	16.87	-	-	-	Cyanophora paradoxa	401	302	16.87	-	0	0	97.07	6	0.007973%(7968/99940401)	8.57	-	-	N	-	-	0	-	-
NGSR276-1-U22	Parasite	par	Cryptosporidium	182	137	7.657	-	-	-	Cryptosporidium baileyi	67	51	4.988	-	0	0	96.57	4	0.02004%(1699/8477973)	16.69	-	-	N	-	-	0	-	-
NGSR276-1-U22	Parasite	par	Cryptosporidium	182	137	7.657	-	-	-	Cryptosporidium muris	39	30	2.669	-	0	0	96.73	6	0.026595%(2453/9223650)	4.82	-	-	N	-	-	0	-	-
NGSR276-1-U22	Parasite	par	Trypanosoma	155	117	6.521	-	-	-	Trypanosoma congolense	32	25	3.745	-	0	0	98.5	12	0.011074%(4566/41233446)	1.4	-	-	N	-	-	0	-	-
NGSR276-1-U22	Parasite	par	Trypanosoma	155	117	6.521	-	-	-	Trypanosoma cruzi	11	9	0.996	-	0	0	97.95	5	0.009146%(4872/53270976)	1.35	-	-	N	-	-	0	-	-
NGSR276-1-U22	Parasite	par	Trypanosoma	155	117	6.521	Trypanosoma with unspecified subgenus	25	19	Trypanosoma theileri	11	9	1.78	-	0	0	97.51	3	0.00328%(978/29820465)	2.66	-	-	N	-	-	0	-	-
NGSR276-1-U22	Parasite	par	Eimeria	154	116	6.479	-	-	-	Eimeria maxima	37	28	6.479	-	0	0	96.61	3	0.001529%(703/45975062)	8.24	-	-	N	-	-	0	-	-
NGSR276-1-U22	Parasite	par	Balamuthia	67	51	2.819	-	-	-	Balamuthia mandrillaris	67	51	2.819	-	0	0	96.82	39	0.012509%(8463/67656513)	1.33	-	-	N	-	-	0	-	-
NGSR276-1-U22	Parasite	par	Acanthamoeba	66	50	2.777	-	-	-	Acanthamoeba palestinensis	58	44	2.777	-	0	0	98.04	7	0.002062%(1958/94938526)	4.37	-	-	N	-	-	0	-	23%|9.351|53.000|2.000
NGSR276-1-U22	Parasite	par	Trichoplax	51	39	2.146	-	-	-	Trichoplax adhaerens	51	39	2.146	-	0	0	96.44	6	0.001507%(1592/105631681)	3.27	-	-	N	-	-	0	-	-
NGSR276-1-U22	Parasite	par	Phytophthora	42	32	1.767	-	-	-	Phytophthora infestans	4	4	1.767	-	0	0	97.17	3	0.0053%(10636/200673608)	7.33	-	-	N	-	-	0	-	-
NGSR276-1-U22	Parasite	par	Hyaloperonospora	26	20	1.094	-	-	-	Hyaloperonospora arabidopsidis	26	20	1.094	-	0	0	97.48	5	0.001823%(1418/77790843)	11.75	-	-	N	-	-	0	-	0.6%|5.000|5.000|5.000
NGSR276-1-U22	Parasite	par	Aphanomyces	24	19	1.01	-	-	-	Aphanomyces astaci	17	13	1.01	-	0	0	96.14	4	0.005528%(4193/75844385)	6.83	-	-	N	-	-	0	-	-
NGSR276-1-U22	Parasite	par	Blastocystis	18	14	0.757	-	-	-	Blastocystis hominis	18	14	0.757	-	0	0	96.03	8	0.01886%(3549/18817245)	1.59	-	-	N	-	-	0	-	-
NGSR276-1-U22	Parasite	par	Toxoplasma	15	12	0.631	-	-	-	Toxoplasma gondii	15	12	0.631	-	0	0	96.26	3	0.007981%(5184/64956358)	1.66	-	-	N	-	-	0	-	-
NGSR276-1-U22	Parasite	par	Brugia	14	11	0.589	-	-	-	Brugia timori	14	11	0.589	-	0	0	97.76	3	0.002793%(1641/58761369)	6.49	-	-	N	-	-	0	-	1.9%|4.000|6.000|3.000
