# Supplementary material for: Nasal and cutaneous mucormycosis in two patients with lymphoma after chemotherapy and target therapy: Early detection by metagenomic next-generation sequencing
Source: Front Cell Infect Microbiol. 2022 Sep 16;12:960766. doi: 10.3389/fcimb.2022.960766 (PMC9524479; doi:10.3389/fcimb.2022.960766)
Supplement: Supplementary file 3 [file DataSheet_3.xlsx]

## Sheet: NGS397-1RL-UDB-167.bsd.format
#Sample	Kingdom	Gram+/-	Genus Latin name	Genus Raw reads	Genus normalized reads	Genus Relative Abundance (%)	Complex Group Name	Complex Raw reads	Complex normalized reads	Species Latin name	Number of species raw reads	Number of species normalized reads	Species relative abundance (%)	Subtype	Number of subtype raw reads	Number of isoform normalized reads	Identity	S_bin_num	Coverage(ratio)	Depth	Q16sAbuandance	SD-level	BSD-conclusion	BSD-Freq-mean-max-min(ZZ20211001)	FoldChange(BSD)	NCEvenCount	FoldChange(NC)	HistroyBSD(Freq-mean-max-min)
NGS397-1RL-UDB-167	Bacteria	G-	Acinetobacter	23353	256995	23.26	-	0	0	Acinetobacter guillouiae	8755	96347	23.183	-	0	0	98.59	100	8.1022%(376623/4648418)	1.334	-	-	N	-	-	3959.8	24.331	11.814%|10.071|78.000|1.000
NGS397-1RL-UDB-167	Bacteria	G-	Acinetobacter	23353	256995	23.26	Acinetobacter calcoaceticusbaumannii complex	198	2179	Acinetobacter baumannii	25	276	0.077	-	0	0	97.97	17	0.2729%(10888/3990425)	1.864	-	-	N	-	-	0	-	50.211%|6.899|151.000|1.000
NGS397-1RL-UDB-167	Bacteria	G-	Ralstonia	19252	211864	19.175	-	0	0	Ralstonia pickettii	9126	100430	12.336	-	0	0	98.47	100	3.8797%(184891/4765599)	1.472	-	-	N	-	-	6980.4	14.387	83.966%|71.472|2070.000|2.000
NGS397-1RL-UDB-167	Bacteria	G-	Ralstonia	19252	211864	19.175	-	0	0	Ralstonia insidiosa	6076	66865	6.839	-	0	0	97.78	99	4.898%(280310/5722953)	1.351	-	-	N	-	-	4077.1	16.4	84.810%|178.602|7155.000|2.000
NGS397-1RL-UDB-167	Bacteria	G-	Sphingomonas	8267	90977	8.234	-	0	0	Sphingomonas melonis	4303	47354	8.234	-	0	0	99.17	100	3.5436%(129461/3653375)	2.189	-	-	N	-	-	5579.7	8.487	6.751%|2.375|7.000|1.000
NGS397-1RL-UDB-167	Bacteria	G-	Comamonas	6629	72951	6.603	-	0	0	Comamonas testosteroni	6205	68285	6.603	-	0	0	97.85	100	3.0983%(171141/5523746)	1.298	-	-	N	-	-	3380.7	20.199	10.970%|2.154|5.000|1.000
NGS397-1RL-UDB-167	Bacteria	G-	Delftia	4893	53847	4.874	-	0	0	Delftia tsuruhatensis	1820	20029	3.639	-	0	0	98.55	100	2.2286%(127700/5730124)	1.54	-	-	N	-	-	1439.9	13.91	43.038%|6.431|52.000|1.000
NGS397-1RL-UDB-167	Bacteria	G-	Delftia	4893	53847	4.874	-	0	0	Delftia acidovorans	729	8023	1.234	-	0	0	97.96	93	1.2538%(84849/6767514)	1.772	-	-	N	-	-	571.3	14.043	27.848%|3.485|18.000|1.000
NGS397-1RL-UDB-167	Bacteria	G-	Pseudomonas	4113	45263	4.097	Pseudomonas fluorescens group	1407	15484	Pseudomonas protegens	543	5976	1.81	-	0	0	98.19	85	0.2737%(18797/6868303)	1.6	-	-	N	-	-	422.6	14.141	-
NGS397-1RL-UDB-167	Bacteria	G-	Pseudomonas	4113	45263	4.097	Pseudomonas fluorescens group	1407	15484	Pseudomonas fluorescens	378	4160	1.34	-	0	0	97.49	61	0.2157%(13938/6460613)	1.282	-	-	N	-	-	399.1	10.423	37.131%|10.909|49.000|2.000
NGS397-1RL-UDB-167	Bacteria	G-	Pseudomonas	4113	45263	4.097	Pseudomonas putida group	340	3742	Pseudomonas putida	226	2488	0.851	-	0	0	97.33	40	0.0962%(5849/6078430)	1.21	-	-	N	-	-	211.3	11.771	12.658%|17.067|165.000|2.000
NGS397-1RL-UDB-167	Bacteria	G-	Pseudomonas	4113	45263	4.097	Pseudomonas aeruginosa group	78	859	Pseudomonas aeruginosa	26	287	0.095	-	0	0	97.89	17	0.0245%(1536/6264404)	1.134	-	-	N	-	-	31.3	9.141	64.979%|248.818|18375.000|1.000
NGS397-1RL-UDB-167	Bacteria	G-	Spirosoma	2423	26665	2.413	-	0	0	Spirosoma luteum	2236	24607	2.413	-	0	0	98.66	100	1.1104%(73436/6613584)	1.59	-	-	N	-	-	0	-	-
NGS397-1RL-UDB-167	Bacteria	G-	Enterobacter	2228	24519	2.219	Enterobacter cloacae complex	2228	24519	-	0	0	0	-	0	0	-	-	-	-	-	-	N	-	-	2042.5	12.004	62.869%|3.550|45.000|1.000
NGS397-1RL-UDB-167	Bacteria	G-	Enterobacter	2228	24519	2.219	Enterobacter cloacae complex	2228	24519	Enterobacter cloacae	278	3060	1.081	-	0	0	97.84	66	0.54%(29098/5388828)	1.369	-	-	N	-	-	211.3	14.479	3.376%|1.750|2.000|1.000
NGS397-1RL-UDB-167	Bacteria	G-	Enterobacter	2228	24519	2.219	Enterobacter cloacae complex	2228	24519	Enterobacter asburiae	261	2873	1.138	-	0	0	97.78	64	0.5667%(27238/4806219)	1.276	-	-	N	-	-	187.8	15.293	0.844%|2.000|2.000|2.000
NGS397-1RL-UDB-167	Bacteria	G+	Deinococcus	2021	22241	2.013	-	0	0	Deinococcus swuensis	87	958	0.578	-	0	0	97.8	10	0.1692%(5974/3531443)	3.64	-	-	N	-	-	0	-	-
NGS397-1RL-UDB-167	Bacteria	G+	Deinococcus	2021	22241	2.013	-	0	0	Deinococcus puniceus	84	925	0.663	-	0	0	98.16	8	0.1856%(5515/2971983)	1.881	-	-	N	-	-	0	-	-
NGS397-1RL-UDB-167	Bacteria	G+	Deinococcus	2021	22241	2.013	-	0	0	Deinococcus marmoris	54	595	0.24	-	0	0	97.14	6	0.0445%(2351/5286835)	3.09	-	-	N	-	-	0	-	-
NGS397-1RL-UDB-167	Bacteria	G+	Deinococcus	2021	22241	2.013	-	0	0	Deinococcus frigens	42	463	0.244	-	0	0	97.36	5	0.0865%(3487/4031778)	3.112	-	-	N	-	-	0	-	-
NGS397-1RL-UDB-167	Bacteria	G+	Deinococcus	2021	22241	2.013	-	0	0	Deinococcus ficus	21	232	0.118	-	0	0	98.34	7	0.0661%(2746/4157290)	1.45	-	-	N	-	-	0	-	5.063%|2.333|6.000|1.000
NGS397-1RL-UDB-167	Bacteria	G+	Deinococcus	2021	22241	2.013	-	0	0	Deinococcus gobiensis	20	221	0.106	-	0	0	97.63	6	0.0857%(3775/4406036)	1.365	-	-	N	-	-	0	-	1.688%|18.500|36.000|1.000
NGS397-1RL-UDB-167	Bacteria	G+	Deinococcus	2021	22241	2.013	-	0	0	Deinococcus hopiensis	18	199	0.063	-	0	0	97.42	6	0.0718%(4773/6650868)	1.725	-	-	N	-	-	0	-	-
NGS397-1RL-UDB-167	Bacteria	G-	Stenotrophomonas	1817	19996	1.81	Stenotrophomonas maltophilia group	1676	18444	Stenotrophomonas maltophilia	1676	18444	1.81	-	0	0	98.2	97	0.3646%(17386/4769156)	1.289	-	-	N	-	-	1275.6	14.459	75.949%|87.389|4420.000|1.000
NGS397-1RL-UDB-167	Bacteria	G+	Enterococcus	1502	16530	1.496	-	0	0	Enterococcus faecalis	1312	14439	1.496	-	0	0	98.65	98	1.6121%(47154/2925049)	1.417	-	-	N	-	-	790.4	18.267	8.439%|1.400|4.000|1.000
NGS397-1RL-UDB-167	Bacteria	G-	Klebsiella	1413	15550	1.407	-	0	0	Klebsiella michiganensis	655	7209	1.381	-	0	0	98.34	96	0.6399%(38597/6031753)	1.523	-	-	N	-	-	618.2	11.659	1.688%|1.500|2.000|1.000
NGS397-1RL-UDB-167	Bacteria	G-	Klebsiella	1413	15550	1.407	-	0	0	Klebsiella pneumoniae	12	133	0.027	-	0	0	98.37	5	0.0255%(1448/5682322)	1.347	-	-	N	-	-	0	-	37.131%|23.114|551.000|1.000
NGS397-1RL-UDB-167	Bacteria	G-	Agrobacterium	1281	14098	1.276	-	0	0	Agrobacterium rhizogenes	356	3918	0.513	-	0	0	97.28	88	0.3931%(21553/5482241)	1.358	-	-	N	-	-	297.4	13.174	12.658%|4.333|18.000|2.000
NGS397-1RL-UDB-167	Bacteria	G-	Agrobacterium	1281	14098	1.276	Agrobacterium tumefaciens complex	619	6812	Agrobacterium fabrum	297	3269	0.42	-	0	0	97.15	74	0.2224%(12418/5582960)	1.296	-	-	N	-	-	187.8	17.402	35.443%|25.571|322.000|1.000
NGS397-1RL-UDB-167	Bacteria	G-	Agrobacterium	1281	14098	1.276	Agrobacterium tumefaciens complex	619	6812	Agrobacterium tumefaciens	253	2785	0.342	-	0	0	97.58	69	0.2713%(15844/5839776)	1.434	-	-	N	-	-	148.7	18.725	32.911%|9.205|110.000|1.000
NGS397-1RL-UDB-167	Bacteria	G-	Flavobacterium	1026	11291	1.022	-	0	0	Flavobacterium aquatile	36	397	0.402	-	0	0	98.01	8	0.0686%(2393/3490856)	2.72	-	-	N	-	-	0	-	12.658%|2.667|6.000|1.000
NGS397-1RL-UDB-167	Bacteria	G-	Flavobacterium	1026	11291	1.022	-	0	0	Flavobacterium branchiophilum	27	298	0.295	-	0	0	97.9	5	0.0935%(3330/3563292)	1.944	-	-	N	-	-	0	-	4.219%|1.800|3.000|1.000
NGS397-1RL-UDB-167	Bacteria	G-	Flavobacterium	1026	11291	1.022	-	0	0	Flavobacterium gilvum	14	155	0.124	-	0	0	97.62	5	0.1182%(5204/4402594)	1.395	-	-	N	-	-	0	-	1.688%|1.500|2.000|1.000
NGS397-1RL-UDB-167	Bacteria	G-	Flavobacterium	1026	11291	1.022	-	0	0	Flavobacterium filum	8	89	0.098	-	0	0	97.4	3	0.0201%(643/3192093)	2.002	-	-	N	-	-	0	-	-
NGS397-1RL-UDB-167	Bacteria	G-	Flavobacterium	1026	11291	1.022	-	0	0	Flavobacterium crassostreae	8	89	0.103	-	0	0	97.89	5	0.2084%(6310/3027315)	1.323	-	-	N	-	-	0	-	-
NGS397-1RL-UDB-167	Bacteria	G+	Staphylococcus	1013	11148	1.009	-	0	0	Staphylococcus hominis	336	3698	0.793	-	0	0	99.07	79	0.653%(14742/2257431)	1.346	-	-	N	-	-	203.5	18.173	84.810%|100.900|2037.000|1.000
NGS397-1RL-UDB-167	Bacteria	G+	Staphylococcus	1013	11148	1.009	-	0	0	Staphylococcus epidermidis	101	1112	0.216	-	0	0	99.07	41	0.3749%(9340/2491058)	1.295	-	-	N	-	-	15.7	71.016	76.371%|47.895|1268.000|1.000
NGS397-1RL-UDB-167	Bacteria	G-	Hymenobacter	934	10279	0.93	-	0	0	Hymenobacter psychrophilus	180	1981	0.353	-	0	0	96.88	48	0.1365%(6495/4758215)	2.471	-	-	N	-	-	0	-	0.844%|7.000|7.000|7.000
NGS397-1RL-UDB-167	Bacteria	G-	Hymenobacter	934	10279	0.93	-	0	0	Hymenobacter sedentarius	161	1772	0.308	-	0	0	97.37	10	0.1303%(6346/4868852)	2.246	-	-	N	-	-	0	-	0.844%|6.000|6.000|6.000
NGS397-1RL-UDB-167	Bacteria	G-	Hymenobacter	934	10279	0.93	-	0	0	Hymenobacter aerophilus	88	969	0.193	-	0	0	97.19	43	0.1229%(5227/4253037)	1.416	-	-	N	-	-	0	-	0.844%|7.000|7.000|7.000
NGS397-1RL-UDB-167	Bacteria	G-	Hymenobacter	934	10279	0.93	-	0	0	Hymenobacter swuensis	43	474	0.076	-	0	0	97.2	14	0.1241%(6516/5252070)	1.986	-	-	N	-	-	0	-	1.688%|9.500|18.000|1.000
NGS397-1RL-UDB-167	Bacteria	G+	Corynebacterium	806	8870	0.803	-	0	0	Corynebacterium tuberculostearicum	9	100	0.301	-	0	0	97.25	7	0.2444%(5996/2453172)	1.616	-	-	N	-	-	0	-	38.819%|13.696|382.000|1.000
NGS397-1RL-UDB-167	Bacteria	G+	Corynebacterium	806	8870	0.803	-	0	0	Corynebacterium callunae	7	78	0.196	-	0	0	98.08	4	0.0225%(658/2928683)	1.21	-	-	N	-	-	0	-	13.502%|3.938|13.000|1.000
NGS397-1RL-UDB-167	Bacteria	G+	Corynebacterium	806	8870	0.803	-	0	0	Corynebacterium pseudogenitalium	6	67	0.189	-	0	0	97.87	5	0.1941%(5050/2601426)	1.45	-	-	N	-	-	0	-	41.350%|13.776|411.000|1.000
NGS397-1RL-UDB-167	Bacteria	G+	Corynebacterium	806	8870	0.803	-	0	0	Corynebacterium singulare	4	45	0.116	-	0	0	98.62	3	0.0493%(1395/2830519)	1.252	-	-	N	-	-	0	-	9.283%|15.182|82.000|1.000
NGS397-1RL-UDB-167	Bacteria	G-	Desulfocarbo	745	8199	0.742	-	0	0	Desulfocarbo indianensis	745	8199	0.742	-	0	0	98.87	7	0.6258%(32006/5114044)	1.58	-	-	N	-	-	516.5	15.874	62.869%|22.738|649.000|1.000
NGS397-1RL-UDB-167	Bacteria	G-	Ochrobactrum	726	7990	0.723	-	0	0	Ochrobactrum anthropi	590	6493	0.723	-	0	0	98.7	92	0.4682%(22946/4901165)	1.496	-	-	N	-	-	516.5	12.571	3.376%|4.250|8.000|2.000
NGS397-1RL-UDB-167	Bacteria	G+	Oscillatoria	704	7748	0.701	-	0	0	Oscillatoria nigro-viridis	685	7539	0.701	-	0	0	97.35	17	0.0968%(8008/8272254)	7.512	-	-	N	-	-	0	-	7.595%|3.333|10.000|1.000
NGS397-1RL-UDB-167	Bacteria	G-	Methylobacterium	585	6438	0.583	-	0	0	Methylobacterium gossipiicola	183	2014	0.491	-	0	0	97.39	9	0.0772%(3492/4524655)	6.599	-	-	N	-	-	0	-	1.688%|2.000|3.000|1.000
NGS397-1RL-UDB-167	Bacteria	G-	Methylobacterium	585	6438	0.583	-	0	0	Methylobacterium radiotolerans	52	573	0.092	-	0	0	97.82	19	0.1286%(8871/6899110)	1.556	-	-	N	-	-	0	-	37.131%|6.114|73.000|1.000
NGS397-1RL-UDB-167	Bacteria	G-	Burkholderia	549	6042	0.547	Burkholderia cepacia complex	503	5536	Burkholderia cepacia	39	430	0.158	-	0	0	97.81	16	0.0701%(6164/8787009)	1.221	-	-	N	-	-	7.8	54.844	43.038%|15.725|173.000|1.000
NGS397-1RL-UDB-167	Bacteria	G-	Burkholderia	549	6042	0.547	Burkholderia cepacia complex	503	5536	Burkholderia contaminans	37	408	0.155	-	0	0	97.48	26	0.0718%(6108/8509249)	1.218	-	-	N	-	-	0	-	0.844%|61.000|61.000|61.000
NGS397-1RL-UDB-167	Bacteria	G-	Burkholderia	549	6042	0.547	Burkholderia cepacia complex	503	5536	Burkholderia lata	15	166	0.062	-	0	0	97.23	9	0.0503%(4360/8676277)	1.266	-	-	N	-	-	23.5	7.031	-
NGS397-1RL-UDB-167	Bacteria	G-	Burkholderia	549	6042	0.547	Burkholderia cepacia complex	503	5536	Burkholderia multivorans	14	155	0.079	-	0	0	97.59	5	0.0348%(2201/6322746)	1.225	-	-	N	-	-	0	-	4.219%|2.600|4.000|1.000
NGS397-1RL-UDB-167	Bacteria	G-	Burkholderia	549	6042	0.547	Burkholderia cepacia complex	503	5536	Burkholderia stabilis	12	133	0.052	-	0	0	97.88	5	0.0368%(3036/8248910)	1.234	-	-	N	-	-	0	-	-
NGS397-1RL-UDB-167	Bacteria	G-	Burkholderia	549	6042	0.547	Burkholderia cepacia complex	503	5536	Burkholderia pyrrocinia	9	100	0.04	-	0	0	97.18	5	0.0268%(2132/7961346)	1.28	-	-	N	-	-	0	-	10.127%|21.833|61.000|1.000
NGS397-1RL-UDB-167	Bacteria	G-	Cupriavidus	523	5756	0.521	-	0	0	Cupriavidus gilardii	401	4413	0.521	-	0	0	97.21	5	0.0552%(3068/5559922)	10.859	-	-	N	-	-	0	-	0.844%|1.000|1.000|1.000
NGS397-1RL-UDB-167	Bacteria	G-	Prosthecobacter	510	5613	0.508	-	0	0	Prosthecobacter debontii	510	5613	0.508	-	0	0	97.94	4	0.0575%(3615/6292356)	10.683	-	-	N	-	-	0	-	-
NGS397-1RL-UDB-167	Bacteria	G+	Rhodoluna	484	5327	0.482	-	0	0	Rhodoluna lacicola	484	5327	0.482	-	0	0	98.33	3	0.2543%(3637/1430433)	12.641	-	-	N	-	-	0	-	8.439%|4.200|17.000|1.000
NGS397-1RL-UDB-167	Bacteria	G+	Microbacterium	464	5107	0.462	-	0	0	Microbacterium oxydans	88	969	0.157	-	0	0	98.15	34	0.1118%(4367/3906890)	1.465	-	-	N	-	-	125.2	7.734	0.844%|2.000|2.000|2.000
NGS397-1RL-UDB-167	Bacteria	G+	Microbacterium	464	5107	0.462	-	0	0	Microbacterium hominis	55	606	0.106	-	0	0	98.41	24	0.0937%(3396/3624793)	1.513	-	-	N	-	-	31.3	19.336	3.376%|3.250|4.000|2.000
NGS397-1RL-UDB-167	Bacteria	G+	Microbacterium	464	5107	0.462	-	0	0	Microbacterium laevaniformans	39	430	0.084	-	0	0	98.19	20	0.0826%(2668/3231227)	1.473	-	-	N	-	-	0	-	10.127%|3.333|10.000|1.000
NGS397-1RL-UDB-167	Bacteria	G+	Microbacterium	464	5107	0.462	-	0	0	Microbacterium foliorum	39	430	0.073	-	0	0	98.5	15	0.0712%(2665/3744056)	1.235	-	-	N	-	-	47	9.141	3.376%|2.250|3.000|2.000
NGS397-1RL-UDB-167	Bacteria	G+	Microbacterium	464	5107	0.462	-	0	0	Microbacterium maritypicum	22	243	0.042	-	0	0	97.71	16	0.0668%(2451/3668377)	1.12	-	-	N	-	-	0	-	8.439%|14.800|61.000|1.000
NGS397-1RL-UDB-167	Bacteria	G-	Pararheinheimera	433	4766	0.431	-	0	0	Pararheinheimera texasensis	433	4766	0.431	-	0	0	97.7	8	0.0639%(2929/4586440)	13.472	-	-	N	-	-	0	-	-
NGS397-1RL-UDB-167	Bacteria	G-	Brevundimonas	373	4105	0.372	-	0	0	Brevundimonas vesicularis	40	441	0.138	-	0	0	97.5	19	0.1237%(4139/3345527)	1.657	-	-	N	-	-	23.5	18.75	56.118%|11.902|117.000|1.000
NGS397-1RL-UDB-167	Bacteria	G-	Brevundimonas	373	4105	0.372	-	0	0	Brevundimonas subvibrioides	29	320	0.097	-	0	0	97.08	5	0.1068%(3679/3445263)	2.213	-	-	N	-	-	0	-	2.532%|3.333|4.000|3.000
NGS397-1RL-UDB-167	Bacteria	G-	Brevundimonas	373	4105	0.372	-	0	0	Brevundimonas diminuta	28	309	0.094	-	0	0	98.11	10	0.0873%(3002/3438815)	1.395	-	-	N	-	-	0	-	15.190%|4.889|22.000|1.000
NGS397-1RL-UDB-167	Bacteria	G-	Brevundimonas	373	4105	0.372	-	0	0	Brevundimonas naejangsanensis	11	122	0.043	-	0	0	97.44	5	0.0799%(2375/2971535)	1.383	-	-	N	-	-	0	-	0.844%|3.000|3.000|3.000
NGS397-1RL-UDB-167	Bacteria	G-	Variovorax	288	3170	0.287	-	0	0	Variovorax paradoxus	288	3170	0.287	-	0	0	97.41	58	0.1036%(7785/7515890)	1.61	-	-	N	-	-	211.3	15	25.316%|4.400|9.000|2.000
NGS397-1RL-UDB-167	Bacteria	G+	Rhodococcus	287	3159	0.286	-	0	0	Rhodococcus erythropolis	169	1860	0.278	-	0	0	98.03	59	0.1285%(8861/6895538)	1.262	-	-	N	-	-	172.2	10.803	37.975%|12.533|154.000|1.000
NGS397-1RL-UDB-167	Bacteria	G+	Rhodococcus	287	3159	0.286	-	0	0	Rhodococcus hoagii	4	45	0.008	-	0	0	97.23	3	0.0222%(1205/5438826)	1.162	-	-	N	-	-	0	-	0.844%|1.000|1.000|1.000
NGS397-1RL-UDB-167	Bacteria	G-	Janthinobacterium	283	3115	0.282	-	0	0	Janthinobacterium agaricidamnosum	283	3115	0.282	-	0	0	97.85	16	0.2481%(15772/6357735)	2.291	-	-	N	-	-	54.8	56.853	16.878%|2.350|5.000|1.000
NGS397-1RL-UDB-167	Bacteria	G-	Sphingobium	272	2994	0.271	-	0	0	Sphingobium czechense	51	562	0.097	-	0	0	97.25	12	0.1909%(8890/4656115)	1.537	-	-	N	-	-	0	-	7.595%|2.444|5.000|1.000
NGS397-1RL-UDB-167	Bacteria	G-	Sphingobium	272	2994	0.271	-	0	0	Sphingobium yanoikuyae	32	353	0.051	-	0	0	97.31	14	0.1032%(5709/5532633)	1.866	-	-	N	-	-	0	-	16.034%|2.947|13.000|1.000
NGS397-1RL-UDB-167	Bacteria	G-	Sphingobium	272	2994	0.271	-	0	0	Sphingobium japonicum	32	353	0.064	-	0	0	97.78	4	0.0648%(2868/4424862)	1.772	-	-	N	-	-	0	-	5.063%|2.000|4.000|1.000
NGS397-1RL-UDB-167	Bacteria	G-	Sphingobium	272	2994	0.271	-	0	0	Sphingobium baderi	31	342	0.06	-	0	0	98.28	6	0.0878%(4026/4583422)	1.581	-	-	N	-	-	0	-	10.970%|2.923|7.000|1.000
NGS397-1RL-UDB-167	Bacteria	G+	Cutibacterium	258	2840	0.257	-	0	0	Cutibacterium acnes	211	2323	0.257	-	0	0	98.9	62	0.349%(8935/2560265)	1.448	-	-	N	-	-	172.2	13.487	97.468%|156.359|2737.000|1.000
NGS397-1RL-UDB-167	Bacteria	G-	Serratia	254	2796	0.253	-	0	0	Serratia marcescens	214	2356	0.253	-	0	0	98.72	60	0.1076%(5500/5113802)	1.649	-	-	N	-	-	86.1	27.358	2.532%|1.333|2.000|1.000
NGS397-1RL-UDB-167	Bacteria	G-	Belnapia	249	2741	0.248	-	0	0	Belnapia rosea	72	793	0.165	-	0	0	97.06	19	0.0617%(3697/5994144)	3.939	-	-	N	-	-	0	-	2.532%|1.667|3.000|1.000
NGS397-1RL-UDB-167	Bacteria	G-	Belnapia	249	2741	0.248	-	0	0	Belnapia moabensis	41	452	0.083	-	0	0	96.69	16	0.0489%(3289/6727093)	3.22	-	-	N	-	-	0	-	1.688%|3.500|4.000|3.000
NGS397-1RL-UDB-167	Bacteria	G-	Curvibacter	234	2576	0.233	-	0	0	Curvibacter lanceolatus	204	2245	0.233	-	0	0	98.16	64	0.1172%(8011/6832523)	1.954	-	-	N	-	-	180	12.473	38.819%|5.391|31.000|1.000
NGS397-1RL-UDB-167	Bacteria	G-	Acidovorax	232	2554	0.231	-	0	0	Acidovorax ebreus	126	1387	0.231	-	0	0	97.19	7	0.3149%(11955/3796573)	1.47	-	-	N	-	-	70.4	19.688	9.283%|2.909|7.000|1.000
NGS397-1RL-UDB-167	Bacteria	pla	Rickettsia	224	2466	0.223	typhus group	11	122	Rickettsia prowazekii	5	56	0.159	-	0	0	96.87	1	0.0372%(413/1109804)	2.165	-	-	N	-	-	0	-	-
NGS397-1RL-UDB-167	Bacteria	pla	Rickettsia	224	2466	0.223	typhus group	11	122	Rickettsia typhi	2	23	0.064	-	0	0	96.49	1	0.0467%(520/1112372)	1.437	-	-	N	-	-	0	-	-
NGS397-1RL-UDB-167	Bacteria	G-	Limnohabitans	216	2378	0.215	-	0	0	Limnohabitans planktonicus	216	2378	0.215	-	0	0	97.09	7	0.0956%(4658/4873611)	7.166	-	-	N	-	-	0	-	20.253%|2.458|6.000|1.000
NGS397-1RL-UDB-167	Bacteria	G-	Achromobacter	198	2179	0.197	-	0	0	Achromobacter insuavis	87	958	0.151	-	0	0	98.15	36	0.0814%(5599/6876923)	1.604	-	-	N	-	-	54.8	17.478	18.565%|7.000|89.000|1.000
NGS397-1RL-UDB-167	Bacteria	G-	Achromobacter	198	2179	0.197	-	0	0	Achromobacter xylosoxidans	25	276	0.046	-	0	0	98.48	14	0.0376%(2453/6520871)	1.217	-	-	N	-	-	47	5.859	21.097%|3.240|16.000|1.000
NGS397-1RL-UDB-167	Bacteria	G-	Fimbriiglobus	194	2135	0.193	-	0	0	Fimbriiglobus ruber	194	2135	0.193	-	0	0	97.38	3	0.0404%(4997/12363577)	3.354	-	-	N	-	-	0	-	-
NGS397-1RL-UDB-167	Bacteria	G+	Friedmanniella	186	2047	0.185	-	0	0	Friedmanniella sagamiharensis	45	496	0.108	-	0	0	97.09	4	0.0845%(3722/4405285)	2.278	-	-	N	-	-	0	-	5.063%|2.167|4.000|1.000
NGS397-1RL-UDB-167	Bacteria	G+	Friedmanniella	186	2047	0.185	-	0	0	Friedmanniella flava	35	386	0.077	-	0	0	97.84	5	0.0508%(2432/4788555)	2.418	-	-	N	-	-	0	-	1.688%|3.000|3.000|3.000
NGS397-1RL-UDB-167	Bacteria	G-	Elizabethkingia	185	2036	0.184	-	0	0	Elizabethkingia miricola	96	1057	0.176	-	0	0	97.63	47	0.1169%(4969/4249586)	1.346	-	-	N	-	-	31.3	33.75	1.688%|2.000|2.000|2.000
NGS397-1RL-UDB-167	Bacteria	G-	Elizabethkingia	185	2036	0.184	-	0	0	Elizabethkingia meningoseptica	4	45	0.008	-	0	0	98.54	4	0.0155%(600/3874791)	1.083	-	-	N	-	-	0	-	1.688%|1.000|1.000|1.000
NGS397-1RL-UDB-167	Bacteria	G-	Roseomonas	166	1827	0.165	-	0	0	Roseomonas rosea	40	441	0.065	-	0	0	97.1	12	0.0479%(2559/5342582)	2.209	-	-	N	-	-	0	-	1.688%|5.000|8.000|2.000
NGS397-1RL-UDB-167	Bacteria	G-	Roseomonas	166	1827	0.165	-	0	0	Roseomonas stagni	32	353	0.044	-	0	0	96.9	6	0.0275%(1756/6384459)	2.309	-	-	N	-	-	0	-	-
NGS397-1RL-UDB-167	Bacteria	G-	Roseomonas	166	1827	0.165	-	0	0	Roseomonas cervicalis	25	276	0.043	-	0	0	97.32	3	0.0262%(1335/5100977)	2.758	-	-	N	-	-	0	-	1.688%|1.500|2.000|1.000
NGS397-1RL-UDB-167	Bacteria	G-	Roseomonas	166	1827	0.165	-	0	0	Roseomonas mucosa	8	89	0.014	-	0	0	97.49	6	0.0998%(4992/5000569)	1.557	-	-	N	-	-	0	-	7.595%|3.333|15.000|1.000
NGS397-1RL-UDB-167	Bacteria	G-	Verrucomicrobium	160	1761	0.159	-	0	0	Verrucomicrobium spinosum	160	1761	0.159	-	0	0	97.58	4	0.0757%(6220/8220857)	3.608	-	-	N	-	-	0	-	-
NGS397-1RL-UDB-167	Bacteria	G-	Providencia	154	1695	0.153	-	0	0	Providencia rettgeri	152	1673	0.153	-	0	0	98.75	55	0.1077%(5267/4889093)	1.49	-	-	N	-	-	86.1	19.432	0.844%|2.000|2.000|2.000
NGS397-1RL-UDB-167	Bacteria	G-	Ideonella	149	1640	0.148	-	0	0	Ideonella sakaiensis	149	1640	0.148	-	0	0	97.33	23	0.1098%(6719/6121457)	2.156	-	-	N	-	-	62.6	26.191	14.346%|3.588|17.000|1.000
NGS397-1RL-UDB-167	Bacteria	G-	Hydrogenophaga	143	1574	0.142	-	0	0	Hydrogenophaga taeniospiralis	143	1574	0.142	-	0	0	96.66	12	0.0741%(3910/5275331)	5.186	-	-	N	-	-	0	-	10.970%|2.154|4.000|1.000
NGS397-1RL-UDB-167	Bacteria	G-	Akkermansia	141	1552	0.14	-	0	0	Akkermansia glycaniphila	42	463	0.082	-	0	0	97.12	3	0.1077%(3310/3074078)	2.576	-	-	N	-	-	0	-	-
NGS397-1RL-UDB-167	Bacteria	G-	Akkermansia	141	1552	0.14	-	0	0	Akkermansia muciniphila	27	298	0.059	-	0	0	96.81	3	0.1199%(3283/2737357)	2.32	-	-	N	-	-	0	-	2.532%|1.667|2.000|1.000
NGS397-1RL-UDB-167	Bacteria	G-	Rhizobium	133	1464	0.132	-	0	0	Rhizobium pusense	75	826	0.132	-	0	0	97.27	34	0.1545%(8485/5492901)	1.243	-	-	N	-	-	62.6	13.184	41.350%|10.714|251.000|1.000
NGS397-1RL-UDB-167	Bacteria	G-	Gemmata	131	1442	0.13	-	0	0	Gemmata obscuriglobus	131	1442	0.13	-	0	0	97.6	5	0.0782%(7061/9032617)	1.903	-	-	N	-	-	0	-	-
NGS397-1RL-UDB-167	Bacteria	G-	Aeromonas	130	1431	0.129	-	0	0	Aeromonas caviae	10	111	0.129	-	0	0	98.63	6	0.0398%(1825/4586140)	1.096	-	-	N	-	-	0	-	8.439%|3.000|10.000|1.000
NGS397-1RL-UDB-167	Bacteria	G-	Methylorubrum	129	1420	0.128	-	0	0	Methylorubrum extorquens	36	397	0.084	-	0	0	97.83	17	0.1212%(6633/5471154)	1.449	-	-	N	-	-	23.5	16.875	34.599%|3.366|9.000|1.000
NGS397-1RL-UDB-167	Bacteria	G-	Methylorubrum	129	1420	0.128	-	0	0	Methylorubrum populi	19	210	0.045	-	0	0	97.44	12	0.092%(4964/5395646)	1.23	-	-	N	-	-	0	-	12.658%|4.667|16.000|1.000
NGS397-1RL-UDB-167	Bacteria	G-	Sphingopyxis	124	1365	0.124	-	0	0	Sphingopyxis fribergensis	16	177	0.048	-	0	0	97.37	6	0.0383%(1994/5202172)	1.723	-	-	N	-	-	0	-	7.595%|1.889|5.000|1.000
NGS397-1RL-UDB-167	Bacteria	G-	Sphingopyxis	124	1365	0.124	-	0	0	Sphingopyxis macrogoltabida	13	144	0.036	-	0	0	97.9	4	0.0324%(1865/5748623)	1.652	-	-	N	-	-	0	-	11.814%|4.571|21.000|1.000
NGS397-1RL-UDB-167	Bacteria	G-	Sphingopyxis	124	1365	0.124	-	0	0	Sphingopyxis terrae	9	100	0.04	-	0	0	97.29	6	0.0483%(1723/3570894)	1.529	-	-	N	-	-	0	-	5.907%|1.286|2.000|1.000
NGS397-1RL-UDB-167	Bacteria	G-	Sulfuricurvum	117	1288	0.117	-	0	0	Sulfuricurvum kujiense	117	1288	0.117	-	0	0	97.68	3	0.0255%(718/2819357)	10.571	-	-	N	-	-	0	-	-
NGS397-1RL-UDB-167	Bacteria	G-	Novosphingobium	107	1178	0.107	-	0	0	Novosphingobium fuchskuhlense	19	210	0.045	-	0	0	97.09	3	0.0425%(1686/3968408)	2.122	-	-	N	-	-	0	-	0.844%|2.000|2.000|2.000
NGS397-1RL-UDB-167	Bacteria	G-	Novosphingobium	107	1178	0.107	-	0	0	Novosphingobium resinovorum	16	177	0.022	-	0	0	97.75	5	0.046%(3184/6918128)	1.613	-	-	N	-	-	0	-	4.219%|2.400|5.000|1.000
NGS397-1RL-UDB-167	Bacteria	G-	Novosphingobium	107	1178	0.107	-	0	0	Novosphingobium pentaromativorans	7	78	0.012	-	0	0	98.09	4	0.0675%(3684/5457578)	1.537	-	-	N	-	-	0	-	8.439%|1.900|3.000|1.000
NGS397-1RL-UDB-167	Bacteria	G-	Novosphingobium	107	1178	0.107	-	0	0	Novosphingobium acidiphilum	7	78	0.018	-	0	0	96.43	3	0.0363%(1346/3709060)	2.331	-	-	N	-	-	0	-	0.844%|2.000|2.000|2.000
NGS397-1RL-UDB-167	Bacteria	G-	Novosphingobium	107	1178	0.107	-	0	0	Novosphingobium barchaimii	6	67	0.011	-	0	0	97.29	6	0.0941%(5001/5313474)	1.504	-	-	N	-	-	0	-	3.376%|1.750|3.000|1.000
NGS397-1RL-UDB-167	Bacteria	G-	Zavarzinella	105	1156	0.105	-	0	0	Zavarzinella formosa	105	1156	0.105	-	0	0	97.84	5	0.0231%(2330/10086423)	3.271	-	-	N	-	-	0	-	-
NGS397-1RL-UDB-167	Bacteria	G-	Rubinisphaera	103	1134	0.103	-	0	0	Rubinisphaera brasiliensis	103	1134	0.103	-	0	0	97.12	4	0.046%(2762/6006602)	3.432	-	-	N	-	-	0	-	-
NGS397-1RL-UDB-167	Bacteria	G-	Schlesneria	102	1123	0.102	-	0	0	Schlesneria paludicola	102	1123	0.102	-	0	0	96.96	3	0.0284%(2468/8702386)	4.914	-	-	N	-	-	0	-	-
NGS397-1RL-UDB-167	Bacteria	G-	Collimonas	102	1123	0.102	-	0	0	Collimonas fungivorans	19	210	0.073	-	0	0	97.19	6	0.0836%(4401/5264323)	1.729	-	-	N	-	-	0	-	8.439%|2.200|5.000|1.000
NGS397-1RL-UDB-167	Bacteria	G-	Collimonas	102	1123	0.102	-	0	0	Collimonas pratensis	8	89	0.029	-	0	0	97.19	6	0.0754%(4211/5585899)	1.915	-	-	N	-	-	0	-	10.970%|2.385|4.000|1.000
NGS397-1RL-UDB-167	Bacteria	G-	Rhodoferax	101	1112	0.101	-	0	0	Rhodoferax saidenbachensis	12	133	0.101	-	0	0	97.34	4	0.1167%(4978/4264855)	2.753	-	-	N	-	-	0	-	16.878%|2.950|9.000|1.000
NGS397-1RL-UDB-167	Bacteria	G-	Flectobacillus	92	1013	0.092	-	0	0	Flectobacillus major	92	1013	0.092	-	0	0	98.26	3	0.0624%(3880/6221030)	3.115	-	-	N	-	-	0	-	0.844%|2.000|2.000|2.000
NGS397-1RL-UDB-167	Bacteria	G-	Massilia	90	991	0.09	-	0	0	Massilia putida	25	276	0.028	-	0	0	97.25	7	0.1067%(8030/7523017)	1.891	-	-	N	-	-	0	-	9.283%|12.273|33.000|2.000
NGS397-1RL-UDB-167	Bacteria	G-	Massilia	90	991	0.09	-	0	0	Massilia timonae	24	265	0.034	-	0	0	97.24	11	0.1689%(10085/5969261)	1.906	-	-	N	-	-	0	-	32.911%|16.282|269.000|1.000
NGS397-1RL-UDB-167	Bacteria	G-	Massilia	90	991	0.09	-	0	0	Massilia yuzhufengensis	14	155	0.021	-	0	0	96.98	3	0.0199%(1113/5580237)	3.988	-	-	N	-	-	0	-	2.532%|1.333|2.000|1.000
NGS397-1RL-UDB-167	Bacteria	G-	Massilia	90	991	0.09	-	0	0	Massilia niastensis	5	56	0.006	-	0	0	96.61	5	0.0079%(520/6594487)	1.421	-	-	N	-	-	0	-	3.376%|1.750|2.000|1.000
NGS397-1RL-UDB-167	Bacteria	G-	Legionella	89	980	0.089	-	0	0	Legionella oakridgensis	5	56	0.022	-	0	0	97.46	1	0.0203%(540/2666236)	1.835	-	-	N	-	-	0	-	-
NGS397-1RL-UDB-167	Bacteria	G-	Legionella	89	980	0.089	-	0	0	Legionella lansingensis	4	45	0.015	-	0	0	96.95	1	0.0173%(516/2989256)	1.453	-	-	N	-	-	0	-	-
NGS397-1RL-UDB-167	Bacteria	G-	Legionella	89	980	0.089	-	0	0	Legionella feeleii	3	34	0.01	-	0	0	96.77	2	0.0113%(400/3531435)	1.25	-	-	N	-	-	0	-	1.688%|1.000|1.000|1.000
NGS397-1RL-UDB-167	Bacteria	G-	Legionella	89	980	0.089	-	0	0	Legionella waltersii	2	23	0.006	-	0	0	98.37	2	0.015%(559/3735697)	1.592	-	-	N	-	-	0	-	-
NGS397-1RL-UDB-167	Bacteria	G-	Legionella	89	980	0.089	-	0	0	Legionella spiritensis	2	23	0.007	-	0	0	97.16	2	0.0212%(721/3407665)	1.313	-	-	N	-	-	0	-	-
NGS397-1RL-UDB-167	Bacteria	G-	Legionella	89	980	0.089	-	0	0	Legionella israelensis	2	23	0.008	-	0	0	96.78	1	0.0122%(362/2967881)	1.075	-	-	N	-	-	0	-	-
NGS397-1RL-UDB-167	Bacteria	G-	Legionella	89	980	0.089	-	0	0	Legionella wadsworthii	1	12	0.003	-	0	0	96.92	1	0.0111%(399/3602617)	1	-	-	N	-	-	0	-	-
NGS397-1RL-UDB-167	Bacteria	G-	Legionella	89	980	0.089	-	0	0	Legionella parisiensis	1	12	0.003	-	0	0	96.95	1	0.0106%(446/4202140)	1	-	-	N	-	-	0	-	0.844%|1.000|1.000|1.000
NGS397-1RL-UDB-167	Bacteria	G-	Legionella	89	980	0.089	-	0	0	Legionella norrlandica	1	12	0.004	-	0	0	96.71	1	0.008%(244/3061749)	1	-	-	N	-	-	0	-	-
NGS397-1RL-UDB-167	Bacteria	G-	Legionella	89	980	0.089	-	0	0	Legionella massiliensis	1	12	0.003	-	0	0	96.82	1	0.0065%(284/4387007)	1.937	-	-	N	-	-	0	-	0.844%|1.000|1.000|1.000
NGS397-1RL-UDB-167	Bacteria	G-	Legionella	89	980	0.089	-	0	0	Legionella geestiana	1	12	0.004	-	0	0	96.75	1	0.0137%(367/2679622)	1.226	-	-	N	-	-	0	-	-
NGS397-1RL-UDB-167	Bacteria	G-	Legionella	89	980	0.089	-	0	0	Legionella adelaidensis	1	12	0.005	-	0	0	97.03	1	0.0175%(415/2367922)	1.205	-	-	N	-	-	0	-	-
NGS397-1RL-UDB-167	Bacteria	G-	Citrobacter	89	980	0.089	Citrobacter freundii complex	73	804	Citrobacter freundii	50	551	0.089	-	0	0	98.53	22	0.0523%(2592/4960737)	1.292	-	-	N	-	-	0	-	0.844%|1.000|1.000|1.000
NGS397-1RL-UDB-167	Bacteria	G+	Planktothrix	88	969	0.088	-	0	0	Planktothrix agardhii	83	914	0.088	-	0	0	97.38	5	0.0243%(1331/5485894)	4.265	-	-	N	-	-	0	-	-
NGS397-1RL-UDB-167	Bacteria	pla	Leptospira	87	958	0.087	-	0	0	Leptospira vanthielii	19	210	0.087	-	0	0	97.97	9	0.023%(936/4064823)	1.332	-	-	N	-	-	0	-	-
NGS397-1RL-UDB-167	Bacteria	G-	Devosia	85	936	0.085	-	0	0	Devosia chinhatensis	13	144	0.085	-	0	0	96.97	4	0.0405%(1407/3469808)	1.452	-	-	N	-	-	0	-	1.688%|1.500|2.000|1.000
NGS397-1RL-UDB-167	Bacteria	G-	Moraxella	84	925	0.084	-	0	0	Moraxella osloensis	50	551	0.084	-	0	0	98.61	25	0.0728%(2352/3231476)	1.104	-	-	N	-	-	54.8	10.045	89.873%|62.305|944.000|1.000
NGS397-1RL-UDB-167	Bacteria	G-	Hylemonella	80	881	0.08	-	0	0	Hylemonella gracilis	80	881	0.08	-	0	0	97.25	5	0.1117%(4270/3822345)	2.489	-	-	N	-	-	0	-	5.063%|2.500|4.000|1.000
NGS397-1RL-UDB-167	Bacteria	G-	Aquabacterium	80	881	0.08	-	0	0	Aquabacterium parvum	80	881	0.08	-	0	0	97.66	16	0.1292%(5764/4462729)	3.665	-	-	N	-	-	0	-	24.473%|7.241|90.000|1.000
NGS397-1RL-UDB-167	Bacteria	G-	Vitreoscilla	77	848	0.077	-	0	0	Vitreoscilla filiformis	77	848	0.077	-	0	0	97.66	7	0.1279%(4845/3787551)	3.313	-	-	N	-	-	0	-	1.688%|2.000|2.000|2.000
NGS397-1RL-UDB-167	Bacteria	G-	Cloacibacterium	77	848	0.077	-	0	0	Cloacibacterium normanense	77	848	0.077	-	0	0	98.33	25	0.1019%(2812/2759562)	1.418	-	-	N	-	-	0	-	46.414%|6.673|42.000|1.000
NGS397-1RL-UDB-167	Bacteria	G-	Methylotenera	76	837	0.076	-	0	0	Methylotenera mobilis	15	166	0.076	-	0	0	97.83	3	0.1306%(3662/2803787)	1.579	-	-	N	-	-	0	-	10.970%|2.231|7.000|1.000
NGS397-1RL-UDB-167	Bacteria	G-	Polaromonas	74	815	0.074	-	0	0	Polaromonas naphthalenivorans	74	815	0.074	-	0	0	96.96	11	0.1044%(5603/5366143)	2.961	-	-	N	-	-	0	-	8.439%|1.600|2.000|1.000
NGS397-1RL-UDB-167	Bacteria	G-	Mitsuaria	72	793	0.072	-	0	0	Mitsuaria chitosanitabida	72	793	0.072	-	0	0	97.09	33	0.1044%(6074/5819413)	3.113	-	-	N	-	-	31.3	25.313	4.219%|1.800|3.000|1.000
NGS397-1RL-UDB-167	Bacteria	G-	Polynucleobacter	71	782	0.071	-	0	0	Polynucleobacter necessarius	7	78	0.071	-	0	0	97.72	3	0.0381%(722/1893413)	1.175	-	-	N	-	-	0	-	27.848%|4.667|19.000|1.000
NGS397-1RL-UDB-167	Bacteria	G+	Streptococcus	69	760	0.069	-	0	0	Streptococcus cristatus	6	67	0.046	-	0	0	97.98	4	0.0077%(157/2041836)	1.592	-	-	N	-	-	0	-	2.532%|2.000|3.000|1.000
NGS397-1RL-UDB-167	Bacteria	G+	Streptococcus	69	760	0.069	-	0	0	Streptococcus suis	3	34	0.023	-	0	0	98.78	1	0.0095%(200/2095898)	1.25	-	-	Y	-	-	7.8	4.219	7.595%|1.000|1.000|1.000
NGS397-1RL-UDB-167	Bacteria	G-	Caulobacter	68	749	0.068	-	0	0	Caulobacter vibrioides	15	166	0.048	-	0	0	97.65	5	0.0564%(2337/4144051)	1.41	-	-	N	-	-	0	-	9.283%|2.364|5.000|1.000
NGS397-1RL-UDB-167	Bacteria	G-	Caulobacter	68	749	0.068	-	0	0	Caulobacter segnis	7	78	0.02	-	0	0	96.71	7	0.0524%(2439/4655467)	1.244	-	-	N	-	-	0	-	3.376%|1.500|2.000|1.000
NGS397-1RL-UDB-167	Bacteria	G+	Paenibacillus	67	738	0.067	-	0	0	Paenibacillus pasadenensis	36	397	0.067	-	0	0	98.66	24	0.0267%(1537/5753219)	1.231	-	-	N	-	-	23.5	16.875	-
NGS397-1RL-UDB-167	Bacteria	G+	Klenkia	66	727	0.066	-	0	0	Klenkia soli	66	727	0.066	-	0	0	98.05	8	0.0448%(2130/4758105)	3.322	-	-	N	-	-	0	-	5.063%|3.833|7.000|2.000
NGS397-1RL-UDB-167	Bacteria	G-	Aquincola	62	683	0.062	-	0	0	Aquincola tertiaricarbonis	62	683	0.062	-	0	0	97.03	17	0.0668%(4219/6315306)	3.636	-	-	N	-	-	23.5	29.063	16.878%|2.600|5.000|1.000
NGS397-1RL-UDB-167	Bacteria	G+	Micrococcus	61	672	0.061	-	0	0	Micrococcus luteus	37	408	0.061	-	0	0	98	8	0.0647%(1618/2501097)	1.633	-	-	N	-	-	0	-	73.840%|23.651|574.000|1.000
NGS397-1RL-UDB-167	Bacteria	G+	Sporosarcina	60	661	0.06	-	0	0	Sporosarcina psychrophila	38	419	0.046	-	0	0	97.85	8	0.0547%(2555/4674191)	3.286	-	-	N	-	-	0	-	-
NGS397-1RL-UDB-167	Bacteria	G+	Sporosarcina	60	661	0.06	-	0	0	Sporosarcina ureilytica	8	89	0.013	-	0	0	98.09	4	0.0262%(900/3436578)	1	-	-	N	-	-	0	-	-
NGS397-1RL-UDB-167	Bacteria	G+	Ilumatobacter	60	661	0.06	-	0	0	Ilumatobacter coccineus	60	661	0.06	-	0	0	97.44	3	0.0524%(2532/4830181)	1.591	-	-	N	-	-	0	-	0.844%|2.000|2.000|2.000
NGS397-1RL-UDB-167	Bacteria	G-	Candidatus Protochlamydia	60	661	0.06	-	0	0	Candidatus Protochlamydia naegleriophila	9	100	0.028	-	0	0	97.47	3	0.0986%(2988/3030375)	1.38	-	-	N	-	-	0	-	-
NGS397-1RL-UDB-167	Bacteria	G-	Candidatus Protochlamydia	60	661	0.06	-	0	0	Candidatus Protochlamydia amoebophila	8	89	0.031	-	0	0	97.59	3	0.0988%(2409/2438912)	1.421	-	-	N	-	-	0	-	-
NGS397-1RL-UDB-167	Bacteria	G+	Cyanobium	59	650	0.059	-	0	0	Cyanobium gracile	59	650	0.059	-	0	0	97.79	3	0.1272%(4252/3342364)	2.131	-	-	N	-	-	0	-	-
NGS397-1RL-UDB-167	Bacteria	G-	Chryseobacterium	58	639	0.058	-	0	0	Chryseobacterium taihuense	5	56	0.019	-	0	0	97.62	4	0.0146%(496/3403025)	1	-	-	N	-	-	0	-	-
NGS397-1RL-UDB-167	Bacteria	G-	Chryseobacterium	58	639	0.058	-	0	0	Chryseobacterium hominis	4	45	0.019	-	0	0	99.3	3	0.0161%(450/2788642)	1	-	-	N	-	-	0	-	39.662%|4.574|33.000|1.000
NGS397-1RL-UDB-167	Bacteria	G-	Chryseobacterium	58	639	0.058	-	0	0	Chryseobacterium molle	3	34	0.011	-	0	0	97.07	3	0.0147%(542/3695355)	1	-	-	N	-	-	0	-	-
NGS397-1RL-UDB-167	Bacteria	G-	Chryseobacterium	58	639	0.058	-	0	0	Chryseobacterium daeguense	3	34	0.009	-	0	0	96.97	3	0.0097%(410/4214564)	1.22	-	-	N	-	-	0	-	0.844%|2.000|2.000|2.000
NGS397-1RL-UDB-167	Bacteria	G+	Aerococcus	58	639	0.058	-	0	0	Aerococcus viridans	13	144	0.031	-	0	0	98.52	7	0.0416%(833/2003760)	1.313	-	-	N	-	-	23.5	6.094	21.941%|13.000|72.000|1.000
NGS397-1RL-UDB-167	Bacteria	G+	Aerococcus	58	639	0.058	-	0	0	Aerococcus urinaeequi	11	122	0.026	-	0	0	98.61	8	0.0566%(1140/2013339)	1.261	-	-	N	-	-	0	-	16.034%|5.105|29.000|1.000
NGS397-1RL-UDB-167	Bacteria	G-	Streptobacillus	55	606	0.055	-	0	0	Streptobacillus moniliformis	43	474	0.055	-	0	0	96.86	5	0.0234%(391/1673280)	7.307	-	-	N	-	-	0	-	-
NGS397-1RL-UDB-167	Bacteria	G-	Porphyrobacter	54	595	0.054	-	0	0	Porphyrobacter neustonensis	15	166	0.029	-	0	0	97.2	5	0.0888%(2743/3090363)	2.02	-	-	N	-	-	0	-	-
NGS397-1RL-UDB-167	Bacteria	G-	Porphyrobacter	54	595	0.054	-	0	0	Porphyrobacter colymbi	13	144	0.018	-	0	0	97.15	3	0.0317%(1364/4309205)	2.012	-	-	N	-	-	0	-	11.814%|3.929|24.000|1.000
NGS397-1RL-UDB-167	Bacteria	G-	Porphyrobacter	54	595	0.054	-	0	0	Porphyrobacter cryptus	3	34	0.006	-	0	0	96.56	3	0.0387%(1144/2954426)	1.57	-	-	N	-	-	0	-	11.814%|3.857|24.000|1.000
NGS397-1RL-UDB-167	Bacteria	G+	Calothrix	54	595	0.054	-	0	0	Calothrix parietina	51	562	0.054	-	0	0	96.77	4	0.0345%(2400/6960392)	3.301	-	-	N	-	-	0	-	-
NGS397-1RL-UDB-167	Bacteria	G-	Rubritepida	53	584	0.053	-	0	0	Rubritepida flocculans	53	584	0.053	-	0	0	97.6	4	0.0403%(1547/3834117)	5.873	-	-	N	-	-	0	-	-
NGS397-1RL-UDB-167	Bacteria	G-	Bradyrhizobium	53	584	0.053	-	0	0	Bradyrhizobium japonicum	13	144	0.021	-	0	0	97.19	6	0.0065%(490/7504559)	1.708	-	-	N	-	-	0	-	20.253%|5.583|22.000|1.000
NGS397-1RL-UDB-167	Bacteria	G-	Bradyrhizobium	53	584	0.053	-	0	0	Bradyrhizobium oligotrophicum	10	111	0.015	-	0	0	97.7	8	0.009%(745/8264165)	1.063	-	-	N	-	-	0	-	7.595%|3.222|8.000|1.000
NGS397-1RL-UDB-167	Bacteria	G-	Bradyrhizobium	53	584	0.053	-	0	0	Bradyrhizobium valentinum	5	56	0.007	-	0	0	97.11	4	0.0062%(563/9146476)	1.325	-	-	N	-	-	0	-	17.722%|2.762|7.000|1.000
NGS397-1RL-UDB-167	Bacteria	G-	Bradyrhizobium	53	584	0.053	-	0	0	Bradyrhizobium diazoefficiens	4	45	0.005	-	0	0	96.47	3	0.0059%(535/9106064)	1.086	-	-	N	-	-	0	-	4.219%|3.000|8.000|1.000
NGS397-1RL-UDB-167	Bacteria	G-	Bradyrhizobium	53	584	0.053	-	0	0	Bradyrhizobium icense	3	34	0.004	-	0	0	97.76	3	0.0064%(534/8322773)	1.397	-	-	N	-	-	0	-	19.409%|2.391|9.000|1.000
NGS397-1RL-UDB-167	Bacteria	G+	Pelosinus	51	562	0.051	-	0	0	Pelosinus fermentans	51	562	0.051	-	0	0	98.14	7	0.0404%(2031/5027115)	1.181	-	-	N	-	-	0	-	-
NGS397-1RL-UDB-167	Bacteria	G+	Prochlorococcus	50	551	0.05	-	0	0	Prochlorococcus marinus	50	551	0.05	-	0	0	97.21	3	0.1116%(2690/2410873)	1.794	-	-	N	-	-	0	-	-
NGS397-1RL-UDB-167	Bacteria	G-	Emticicia	50	551	0.05	-	0	0	Emticicia oligotrophica	50	551	0.05	-	0	0	97.72	3	0.0502%(2620/5220361)	1.689	-	-	N	-	-	0	-	-
NGS397-1RL-UDB-167	Bacteria	G+	Chroococcidiopsis	49	540	0.049	-	0	0	Chroococcidiopsis thermalis	49	540	0.049	-	0	0	97.47	10	0.0331%(2212/6689401)	2.557	-	-	N	-	-	0	-	6.751%|6.250|33.000|1.000
NGS397-1RL-UDB-167	Bacteria	G-	Bosea	49	540	0.049	-	0	0	Bosea vaviloviae	30	331	0.034	-	0	0	97.55	6	0.0365%(2453/6713548)	1.519	-	-	N	-	-	0	-	6.751%|2.500|9.000|1.000
NGS397-1RL-UDB-167	Bacteria	G-	Bosea	49	540	0.049	-	0	0	Bosea lupini	12	133	0.015	-	0	0	97.03	7	0.0135%(825/6128076)	1.617	-	-	N	-	-	0	-	19.409%|2.652|8.000|1.000
NGS397-1RL-UDB-167	Bacteria	G-	Herbaspirillum	47	518	0.047	-	0	0	Herbaspirillum hiltneri	20	221	0.021	-	0	0	96.94	7	0.0586%(2908/4965474)	1.728	-	-	N	-	-	0	-	3.376%|1.500|2.000|1.000
NGS397-1RL-UDB-167	Bacteria	G-	Herbaspirillum	47	518	0.047	-	0	0	Herbaspirillum seropedicae	15	166	0.015	-	0	0	97.09	13	0.0625%(3445/5509723)	1.545	-	-	N	-	-	0	-	5.063%|1.667|2.000|1.000
NGS397-1RL-UDB-167	Bacteria	G-	Herbaspirillum	47	518	0.047	-	0	0	Herbaspirillum robiniae	11	122	0.011	-	0	0	96.89	8	0.0635%(3459/5445269)	1.568	-	-	N	-	-	0	-	3.376%|1.750|2.000|1.000
NGS397-1RL-UDB-167	Bacteria	G+	Chamaesiphon	45	496	0.045	-	0	0	Chamaesiphon minutus	45	496	0.045	-	0	0	97.01	5	0.0552%(3732/6761765)	2.825	-	-	N	-	-	0	-	-
NGS397-1RL-UDB-167	Bacteria	G+	Clostridium	44	485	0.044	-	0	0	Clostridium argentinense	4	45	0.044	-	0	0	97.03	4	0.0083%(400/4803058)	1.105	-	-	N	-	-	0	-	-
NGS397-1RL-UDB-167	Bacteria	G-	Sorangium	43	474	0.043	-	0	0	Sorangium cellulosum	43	474	0.043	-	0	0	97.88	4	0.016%(1798/11261481)	1.185	-	-	N	-	-	0	-	0.844%|2.000|2.000|2.000
NGS397-1RL-UDB-167	Bacteria	G-	Rubrivivax	43	474	0.043	-	0	0	Rubrivivax gelatinosus	43	474	0.043	-	0	0	97.08	20	0.1608%(8111/5043253)	2.428	-	-	N	-	-	0	-	15.190%|2.056|4.000|1.000
NGS397-1RL-UDB-167	Bacteria	G-	Paracoccus	43	474	0.043	-	0	0	Paracoccus yeei	14	155	0.02	-	0	0	98.3	3	0.0284%(1325/4668852)	1.609	-	-	N	-	-	0	-	9.283%|4.818|20.000|1.000
NGS397-1RL-UDB-167	Bacteria	G-	Paracoccus	43	474	0.043	-	0	0	Paracoccus versutus	11	122	0.015	-	0	0	97	4	0.0199%(993/4989582)	1.454	-	-	N	-	-	0	-	2.532%|1.333|2.000|1.000
NGS397-1RL-UDB-167	Bacteria	G-	Paracoccus	43	474	0.043	-	0	0	Paracoccus sanguinis	4	45	0.008	-	0	0	97.2	3	0.0161%(579/3588279)	1.461	-	-	N	-	-	0	-	23.629%|3.929|23.000|1.000
NGS397-1RL-UDB-167	Bacteria	G-	Gimesia	42	463	0.042	-	0	0	Gimesia maris	42	463	0.042	-	0	0	96.81	3	0.0258%(2020/7816689)	3.55	-	-	N	-	-	0	-	-
NGS397-1RL-UDB-167	Bacteria	G-	Rhizobacter	41	452	0.041	-	0	0	Rhizobacter gummiphilus	41	452	0.041	-	0	0	96.48	10	0.1351%(8647/6398100)	3.118	-	-	N	-	-	0	-	11.814%|2.000|5.000|1.000
NGS397-1RL-UDB-167	Bacteria	G-	Planctopirus	41	452	0.041	-	0	0	Planctopirus limnophila	41	452	0.041	-	0	0	96.89	3	0.0401%(2189/5460085)	2.802	-	-	N	-	-	0	-	-
NGS397-1RL-UDB-167	Bacteria	G-	Fuerstia	39	430	0.039	-	0	0	Fuerstia marisgermanicae	39	430	0.039	-	0	0	96.89	4	0.0194%(1728/8920478)	3.074	-	-	N	-	-	0	-	-
NGS397-1RL-UDB-167	Bacteria	G+	Nocardioides	38	419	0.038	-	0	0	Nocardioides alpinus	15	166	0.038	-	0	0	97.46	4	0.0215%(987/4596761)	1.771	-	-	N	-	-	0	-	10.127%|4.250|17.000|1.000
NGS397-1RL-UDB-167	Bacteria	G-	Rhodobacter	37	408	0.037	-	0	0	Rhodobacter sphaeroides	22	243	0.023	-	0	0	97.56	5	0.11%(4937/4489380)	1.944	-	-	N	-	-	0	-	-
NGS397-1RL-UDB-167	Bacteria	G-	Rhodobacter	37	408	0.037	-	0	0	Rhodobacter capsulatus	12	133	0.014	-	0	0	97.36	4	0.1016%(3933/3871920)	1.573	-	-	N	-	-	0	-	1.688%|2.500|3.000|2.000
NGS397-1RL-UDB-167	Bacteria	G-	Noviherbaspirillum	37	408	0.037	-	0	0	Noviherbaspirillum autotrophicum	7	78	0.037	-	0	0	96.48	7	0.0807%(4344/5384605)	1.586	-	-	N	-	-	0	-	1.688%|2.000|3.000|1.000
NGS397-1RL-UDB-167	Bacteria	G-	Gemmobacter	37	408	0.037	-	0	0	Gemmobacter aquatilis	30	331	0.037	-	0	0	97.3	3	0.0431%(1710/3964038)	3.164	-	-	N	-	-	0	-	2.532%|1.667|2.000|1.000
NGS397-1RL-UDB-167	Bacteria	G-	Methylibium	36	397	0.036	-	0	0	Methylibium petroleiphilum	36	397	0.036	-	0	0	96.85	12	0.07%(3251/4643639)	2.994	-	-	N	-	-	0	-	14.346%|1.824|4.000|1.000
NGS397-1RL-UDB-167	Bacteria	G-	Lewinella	36	397	0.036	-	0	0	Lewinella cohaerens	11	122	0.036	-	0	0	97.01	4	0.0122%(893/7298817)	1.731	-	-	N	-	-	0	-	-
NGS397-1RL-UDB-167	Bacteria	G-	Leptothrix	36	397	0.036	-	0	0	Leptothrix cholodnii	36	397	0.036	-	0	0	96.84	15	0.123%(6037/4909403)	2.677	-	-	N	-	-	0	-	7.595%|1.778|3.000|1.000
NGS397-1RL-UDB-167	Bacteria	pla	Bartonella	36	397	0.036	-	0	0	Bartonella apis	18	199	0.036	-	0	0	97.15	3	0.0167%(435/2601172)	2.515	-	-	N	-	-	0	-	-
NGS397-1RL-UDB-167	Bacteria	G+	Paenarthrobacter	35	386	0.035	-	0	0	Paenarthrobacter nitroguajacolicus	8	89	0.022	-	0	0	97.66	5	0.0375%(1821/4849808)	1.143	-	-	N	-	-	0	-	-
NGS397-1RL-UDB-167	Bacteria	G+	Paenarthrobacter	35	386	0.035	-	0	0	Paenarthrobacter aurescens	5	56	0.013	-	0	0	97.63	3	0.0488%(2548/5226648)	1.113	-	-	N	-	-	0	-	-
NGS397-1RL-UDB-167	Bacteria	G-	Azospirillum	34	375	0.034	-	0	0	Azospirillum lipoferum	6	67	0.021	-	0	0	97.48	3	0.0138%(1052/7599738)	1.188	-	-	N	-	-	0	-	1.688%|2.000|3.000|1.000
NGS397-1RL-UDB-167	Bacteria	G-	Azospirillum	34	375	0.034	-	0	0	Azospirillum brasilense	3	34	0.012	-	0	0	97.06	3	0.0135%(891/6587527)	1.047	-	-	N	-	-	0	-	0.844%|2.000|2.000|2.000
NGS397-1RL-UDB-167	Bacteria	G-	Leadbetterella	33	364	0.033	-	0	0	Leadbetterella byssophila	33	364	0.033	-	0	0	97.65	4	0.064%(2598/4059653)	1.817	-	-	N	-	-	0	-	-
NGS397-1RL-UDB-167	Bacteria	G-	Brachymonas	33	364	0.033	-	0	0	Brachymonas chironomi	7	78	0.033	-	0	0	97.2	4	0.0869%(2176/2503561)	2.253	-	-	N	-	-	0	-	3.376%|1.750|2.000|1.000
NGS397-1RL-UDB-167	Bacteria	G+	Nakamurella	32	353	0.032	-	0	0	Nakamurella panacisegetis	14	155	0.032	-	0	0	97.33	3	0.0236%(1181/5013970)	1.537	-	-	N	-	-	0	-	-
NGS397-1RL-UDB-167	Bacteria	G-	Xenophilus	31	342	0.031	-	0	0	Xenophilus azovorans	31	342	0.031	-	0	0	97.13	19	0.0947%(6192/6535173)	1.514	-	-	N	-	-	31.3	10.898	25.316%|2.667|7.000|1.000
NGS397-1RL-UDB-167	Bacteria	G-	Rudanella	31	342	0.031	-	0	0	Rudanella lutea	31	342	0.031	-	0	0	98.88	4	0.0321%(2102/6546036)	1.489	-	-	N	-	-	0	-	0.844%|4.000|4.000|4.000
NGS397-1RL-UDB-167	Bacteria	G-	Roseateles	31	342	0.031	-	0	0	Roseateles depolymerans	31	342	0.031	-	0	0	97.05	23	0.1924%(10932/5681722)	3.187	-	-	N	-	-	0	-	3.376%|1.500|2.000|1.000
NGS397-1RL-UDB-167	Bacteria	G-	Reinekea	30	331	0.03	-	0	0	Reinekea blandensis	30	331	0.03	-	0	0	97.62	3	0.0127%(576/4526761)	3.78	-	-	N	-	-	0	-	-
NGS397-1RL-UDB-167	Bacteria	G-	Microvirga	30	331	0.03	-	0	0	Microvirga vignae	4	45	0.016	-	0	0	96.97	3	0.012%(777/6472445)	2.097	-	-	N	-	-	0	-	1.688%|2.000|2.000|2.000
NGS397-1RL-UDB-167	Bacteria	G-	Microvirga	30	331	0.03	-	0	0	Microvirga lotononidis	4	45	0.014	-	0	0	97.04	4	0.0085%(599/7082538)	1.162	-	-	N	-	-	0	-	4.219%|2.000|3.000|1.000
NGS397-1RL-UDB-167	Bacteria	G-	Azohydromonas	29	320	0.029	-	0	0	Azohydromonas lata	13	144	0.018	-	0	0	97.2	9	0.0457%(3282/7183251)	2.203	-	-	N	-	-	0	-	2.532%|2.000|2.000|2.000
NGS397-1RL-UDB-167	Bacteria	G-	Azohydromonas	29	320	0.029	-	0	0	Azohydromonas australica	10	111	0.011	-	0	0	96.81	8	0.0316%(2776/8786776)	1.734	-	-	N	-	-	0	-	4.219%|2.200|3.000|1.000
NGS397-1RL-UDB-167	Bacteria	G-	Ramlibacter	28	309	0.028	-	0	0	Ramlibacter tataouinensis	28	309	0.028	-	0	0	96.85	6	0.0542%(2208/4070193)	1.933	-	-	N	-	-	0	-	10.127%|3.583|13.000|2.000
NGS397-1RL-UDB-167	Bacteria	G+	Truepera	27	298	0.027	-	0	0	Truepera radiovictrix	27	298	0.027	-	0	0	98.16	3	0.0414%(1351/3260398)	1.572	-	-	N	-	-	0	-	-
NGS397-1RL-UDB-167	Bacteria	G+	Modestobacter	27	298	0.027	-	0	0	Modestobacter caceresii	4	45	0.016	-	0	0	96.72	3	0.0306%(1513/4947578)	2.005	-	-	N	-	-	0	-	2.532%|6.667|16.000|1.000
NGS397-1RL-UDB-167	Bacteria	G+	Modestobacter	27	298	0.027	-	0	0	Modestobacter marinus	3	34	0.011	-	0	0	97.14	3	0.0566%(3154/5575517)	1.675	-	-	N	-	-	0	-	4.219%|10.400|25.000|1.000
NGS397-1RL-UDB-167	Bacteria	G-	Dechloromonas	27	298	0.027	-	0	0	Dechloromonas agitata	11	122	0.022	-	0	0	98.28	3	0.0632%(2292/3627226)	1.364	-	-	N	-	-	0	-	3.376%|1.250|2.000|1.000
NGS397-1RL-UDB-167	Bacteria	G-	Dechloromonas	27	298	0.027	-	0	0	Dechloromonas aromatica	3	34	0.005	-	0	0	96.95	3	0.0398%(1791/4501104)	1.447	-	-	N	-	-	0	-	1.688%|1.000|1.000|1.000
NGS397-1RL-UDB-167	Bacteria	G-	Unclassified_Burkholderiales	26	287	0.026	-	0	0	Polyangium brachysporum	26	287	0.026	-	0	0	96.92	11	0.1039%(6729/6476147)	2.269	-	-	N	-	-	0	-	6.751%|1.875|3.000|1.000
NGS397-1RL-UDB-167	Bacteria	G-	Paludisphaera	26	287	0.026	-	0	0	Paludisphaera borealis	26	287	0.026	-	0	0	97.52	3	0.0363%(2781/7651896)	1.619	-	-	N	-	-	0	-	0.844%|2.000|2.000|2.000
NGS397-1RL-UDB-167	Bacteria	G-	Ottowia	26	287	0.026	-	0	0	Ottowia thiooxydans	26	287	0.026	-	0	0	98.53	8	0.0491%(3464/7048723)	1.812	-	-	N	-	-	0	-	4.219%|1.400|2.000|1.000
NGS397-1RL-UDB-167	Bacteria	G-	Isosphaera	26	287	0.026	-	0	0	Isosphaera pallida	26	287	0.026	-	0	0	96.83	3	0.0367%(2029/5529304)	1.534	-	-	N	-	-	0	-	-
NGS397-1RL-UDB-167	Bacteria	G-	Methyloversatilis	25	276	0.025	-	0	0	Methyloversatilis thermotolerans	11	122	0.02	-	0	0	97.33	3	0.0283%(1176/4161309)	1.429	-	-	N	-	-	0	-	-
NGS397-1RL-UDB-167	Bacteria	G-	Methyloversatilis	25	276	0.025	-	0	0	Methyloversatilis discipulorum	3	34	0.005	-	0	0	97.91	3	0.0283%(1217/4306529)	1.461	-	-	N	-	-	0	-	25.316%|29.600|371.000|1.000
NGS397-1RL-UDB-167	Bacteria	G-	Leclercia	25	276	0.025	-	0	0	Leclercia adecarboxylata	25	276	0.025	-	0	0	98.23	5	0.0974%(5615/5764469)	1.18	-	-	N	-	-	0	-	8.439%|3.800|13.000|1.000
NGS397-1RL-UDB-167	Bacteria	G+	Crocosphaera	25	276	0.025	-	0	0	Crocosphaera subtropica	6	67	0.025	-	0	0	96.73	4	0.0268%(1466/5460377)	3.084	-	-	N	-	-	0	-	-
NGS397-1RL-UDB-167	Bacteria	G-	Rhodopseudomonas	24	265	0.024	-	0	0	Rhodopseudomonas palustris	24	265	0.024	-	0	0	96.9	4	0.0093%(497/5331656)	1.175	-	-	N	-	-	0	-	15.190%|4.389|17.000|2.000
NGS397-1RL-UDB-167	Bacteria	G-	Phocaeicola	24	265	0.024	-	0	0	Phocaeicola plebeius	6	67	0.024	-	0	0	97.44	4	0.0192%(847/4421924)	1.287	-	-	N	-	-	0	-	2.532%|4.000|6.000|3.000
NGS397-1RL-UDB-167	Bacteria	G-	Paludibacter	24	265	0.024	-	0	0	Paludibacter propionicigenes	24	265	0.024	-	0	0	97.78	5	0.0433%(1594/3685504)	1.205	-	-	N	-	-	0	-	-
NGS397-1RL-UDB-167	Bacteria	G-	Herminiimonas	24	265	0.024	-	0	0	Herminiimonas arsenicoxydans	24	265	0.024	-	0	0	97.67	5	0.1083%(3709/3424307)	2.131	-	-	N	-	-	0	-	1.688%|2.000|3.000|1.000
NGS397-1RL-UDB-167	Bacteria	G-	Sutterella	23	254	0.023	-	0	0	Sutterella wadsworthensis	7	78	0.023	-	0	0	97.4	3	0.0782%(2131/2725870)	1.422	-	-	N	-	-	0	-	-
NGS397-1RL-UDB-167	Bacteria	G-	Sphingobacterium	23	254	0.023	-	0	0	Sphingobacterium spiritivorum	5	56	0.023	-	0	0	97.06	3	0.0058%(305/5228415)	1.148	-	-	N	-	-	0	-	2.532%|3.333|5.000|2.000
NGS397-1RL-UDB-167	Bacteria	G-	Ensifer	23	254	0.023	-	0	0	Ensifer adhaerens	22	243	0.023	-	0	0	97.56	12	0.0145%(1053/7267502)	1.282	-	-	N	-	-	0	-	16.878%|5.050|36.000|1.000
NGS397-1RL-UDB-167	Bacteria	G-	Cytophaga	23	254	0.023	-	0	0	Cytophaga hutchinsonii	5	56	0.023	-	0	0	97.39	3	0.0337%(1496/4433218)	1.263	-	-	N	-	-	0	-	1.688%|2.000|2.000|2.000
NGS397-1RL-UDB-167	Bacteria	G-	Singulisphaera	22	243	0.022	-	0	0	Singulisphaera acidiphila	22	243	0.022	-	0	0	96.72	8	0.0317%(3091/9755686)	1.531	-	-	N	-	-	0	-	-
NGS397-1RL-UDB-167	Bacteria	G+	Gordonia	22	243	0.022	-	0	0	Gordonia polyisoprenivorans	8	89	0.022	-	0	0	97.91	4	0.0088%(515/5844299)	1.456	-	-	N	-	-	0	-	29.536%|4.600|16.000|1.000
NGS397-1RL-UDB-167	Bacteria	G-	Acetobacter	22	243	0.022	Acetobacter subgen. Acetobacter	4	45	Acetobacter aceti	4	45	0.022	-	0	0	97.81	3	0.0161%(596/3690768)	1	-	-	N	-	-	0	-	-
NGS397-1RL-UDB-167	Bacteria	G-	Melaminivora	21	232	0.021	-	0	0	Melaminivora alkalimesophila	21	232	0.021	-	0	0	97.14	10	0.0776%(2289/2948345)	1.753	-	-	N	-	-	0	-	10.127%|1.917|3.000|1.000
NGS397-1RL-UDB-167	Bacteria	G+	Coleofasciculus	21	232	0.021	-	0	0	Coleofasciculus chthonoplastes	21	232	0.021	-	0	0	96.88	4	0.0522%(4527/8679041)	2.129	-	-	N	-	-	0	-	0.844%|5.000|5.000|5.000
NGS397-1RL-UDB-167	Bacteria	G-	Paraburkholderia	20	221	0.02	-	0	0	Paraburkholderia phymatum	5	56	0.02	-	0	0	97.22	3	0.0133%(1151/8676562)	1.079	-	-	N	-	-	0	-	-
NGS397-1RL-UDB-167	Bacteria	G-	Pandoraea	20	221	0.02	-	0	0	Pandoraea pulmonicola	5	56	0.02	-	0	0	96.72	4	0.0379%(2226/5867621)	1.296	-	-	N	-	-	0	-	5.907%|3.857|8.000|2.000
NGS397-1RL-UDB-167	Bacteria	G-	Arcobacter	20	221	0.02	-	0	0	Arcobacter cryaerophilus	8	89	0.02	-	0	0	97.53	3	0.0306%(645/2108340)	1.229	-	-	N	-	-	0	-	8.439%|2.200|3.000|1.000
NGS397-1RL-UDB-167	Bacteria	G+	Trichodesmium	19	210	0.019	-	0	0	Trichodesmium erythraeum	19	210	0.019	-	0	0	96.66	3	0.0251%(1942/7750108)	2.721	-	-	N	-	-	0	-	-
NGS397-1RL-UDB-167	Bacteria	G-	Rugamonas	19	210	0.019	-	0	0	Rugamonas rubra	19	210	0.019	-	0	0	97.38	6	0.0297%(2032/6830503)	2.564	-	-	N	-	-	0	-	11.814%|2.357|6.000|1.000
NGS397-1RL-UDB-167	Bacteria	G-	Pantoea	19	210	0.019	-	0	0	Pantoea vagans	5	56	0.011	-	0	0	98.53	3	0.0274%(1183/4313264)	1.134	-	-	N	-	-	0	-	2.532%|2.667|3.000|2.000
NGS397-1RL-UDB-167	Bacteria	G-	Pantoea	19	210	0.019	-	0	0	Pantoea rwandensis	4	45	0.008	-	0	0	97.22	3	0.0132%(572/4327607)	1.044	-	-	N	-	-	0	-	-
NGS397-1RL-UDB-167	Bacteria	G+	Microterricola	19	210	0.019	-	0	0	Microterricola viridarii	19	210	0.019	-	0	0	98.41	3	0.0505%(1865/3689726)	1.465	-	-	N	-	-	0	-	0.844%|4.000|4.000|4.000
NGS397-1RL-UDB-167	Bacteria	G+	Leifsonia	19	210	0.019	-	0	0	Leifsonia aquatica	12	133	0.019	-	0	0	98.37	8	0.0209%(957/4575979)	1.454	-	-	N	-	-	23.5	5.625	2.532%|2.000|2.000|2.000
NGS397-1RL-UDB-167	Bacteria	G-	Candidatus Symbiobacter	19	210	0.019	-	0	0	Candidatus Symbiobacter mobilis	19	210	0.019	-	0	0	97.67	4	0.0828%(2476/2991840)	2.229	-	-	N	-	-	0	-	-
NGS397-1RL-UDB-167	Bacteria	G-	Caldimonas	19	210	0.019	-	0	0	Caldimonas manganoxidans	19	210	0.019	-	0	0	96.94	8	0.0964%(3406/3532116)	2.149	-	-	N	-	-	0	-	16.878%|2.850|8.000|1.000
NGS397-1RL-UDB-167	Bacteria	G+	Blastococcus	19	210	0.019	-	0	0	Blastococcus saxobsidens	9	100	0.019	-	0	0	97.44	5	0.0645%(2922/4533155)	1.397	-	-	N	-	-	0	-	5.063%|2.500|3.000|2.000
NGS397-1RL-UDB-167	Bacteria	G+	Thermus	18	199	0.018	-	0	0	Thermus scotoductus	10	111	0.018	-	0	0	98.38	5	0.0187%(441/2355186)	1.34	-	-	N	-	-	0	-	31.224%|16.108|120.000|1.000
NGS397-1RL-UDB-167	Bacteria	G+	Nostoc	18	199	0.018	-	0	0	Nostoc punctiforme	18	199	0.018	-	0	0	96.74	5	0.0261%(2366/9059191)	2.59	-	-	N	-	-	0	-	0.844%|4.000|4.000|4.000
NGS397-1RL-UDB-167	Bacteria	G-	Mesorhizobium	18	199	0.018	-	0	0	Mesorhizobium loti	10	111	0.018	-	0	0	97.5	6	0.0084%(540/6399828)	1.098	-	-	N	-	-	0	-	27.004%|5.312|42.000|1.000
NGS397-1RL-UDB-167	Bacteria	G+	Bacillus	18	199	0.018	Bacillus cereus group	7	78	-	0	0	0	-	0	0	-	-	-	-	-	-	N	-	-	0	-	10.127%|2.250|10.000|1.000
NGS397-1RL-UDB-167	Bacteria	G+	Bacillus	18	199	0.018	Bacillus cereus group	7	78	Bacillus cereus	1	12	0.018	-	0	0	99.08	1	0.0064%(345/5427083)	1	-	-	N	-	-	0	-	3.376%|1.500|3.000|1.000
NGS397-1RL-UDB-167	Bacteria	G-	Acidisphaera	18	199	0.018	-	0	0	Acidisphaera rubrifaciens	18	199	0.018	-	0	0	96.95	5	0.0353%(1339/3795963)	2.853	-	-	N	-	-	0	-	0.844%|2.000|2.000|2.000
NGS397-1RL-UDB-167	Bacteria	G+	Spirulina	17	188	0.017	-	0	0	Spirulina major	8	89	0.017	-	0	0	97.19	3	0.0219%(1107/5050153)	2.141	-	-	N	-	-	0	-	-
NGS397-1RL-UDB-167	Bacteria	G-	Parachlamydia	17	188	0.017	-	0	0	Parachlamydia acanthamoebae	17	188	0.017	-	0	0	97.41	3	0.064%(1967/3072383)	1.786	-	-	N	-	-	0	-	-
NGS397-1RL-UDB-167	Bacteria	G-	Methylobacillus	17	188	0.017	-	0	0	Methylobacillus flagellatus	12	133	0.017	-	0	0	97.72	3	0.0621%(1846/2971517)	1.372	-	-	N	-	-	0	-	-
NGS397-1RL-UDB-167	Bacteria	G-	Crenobacter	17	188	0.017	-	0	0	Crenobacter luteus	17	188	0.017	-	0	0	97.88	4	0.04%(1142/2856623)	2.258	-	-	N	-	-	0	-	1.688%|1.500|2.000|1.000
NGS397-1RL-UDB-167	Bacteria	G-	Castellaniella	17	188	0.017	-	0	0	Castellaniella defragrans	16	177	0.017	-	0	0	97.58	4	0.0521%(2059/3952818)	1.188	-	-	N	-	-	0	-	2.532%|1.667|2.000|1.000
NGS397-1RL-UDB-167	Bacteria	G-	Alicycliphilus	17	188	0.017	-	0	0	Alicycliphilus denitrificans	17	188	0.017	-	0	0	96.98	11	0.1293%(6170/4770033)	1.586	-	-	N	-	-	31.3	5.977	14.346%|1.882|4.000|1.000
NGS397-1RL-UDB-167	Bacteria	G-	Roseicitreum	16	177	0.016	-	0	0	Roseicitreum antarcticum	16	177	0.016	-	0	0	97.29	4	0.05%(2127/4250016)	2.315	-	-	N	-	-	0	-	-
NGS397-1RL-UDB-167	Bacteria	G-	Diaphorobacter	16	177	0.016	-	0	0	Diaphorobacter polyhydroxybutyrativorans	16	177	0.016	-	0	0	97.61	5	0.1419%(5762/4061276)	1.691	-	-	N	-	-	0	-	8.439%|1.400|2.000|1.000
NGS397-1RL-UDB-167	Bacteria	G-	Blastopirellula	16	177	0.016	-	0	0	Blastopirellula marina	16	177	0.016	-	0	0	96.93	4	0.0231%(1539/6663851)	2.1	-	-	N	-	-	0	-	-
NGS397-1RL-UDB-167	Bacteria	G-	Verminephrobacter	15	166	0.015	-	0	0	Verminephrobacter eiseniae	15	166	0.015	-	0	0	97.32	10	0.0693%(3882/5597943)	1.714	-	-	N	-	-	0	-	6.751%|1.375|2.000|1.000
NGS397-1RL-UDB-167	Bacteria	G-	Unclassified_Enterobacteriaceae	15	166	0.015	-	0	0	Enterobacteriaceae bacterium ENNIH2	15	166	0.015	-	0	0	98.31	3	0.0146%(916/6262406)	1.415	-	-	N	-	-	0	-	0.844%|2.000|2.000|2.000
NGS397-1RL-UDB-167	Bacteria	pla	Orientia	15	166	0.015	-	0	0	Orientia tsutsugamushi	3	34	0.015	-	0	0	97.3	2	0.02%(386/1932116)	1.782	-	-	N	-	-	0	-	-
NGS397-1RL-UDB-167	Bacteria	G-	Laribacter	15	166	0.015	-	0	0	Laribacter hongkongensis	15	166	0.015	-	0	0	97.25	7	0.062%(2124/3424272)	1.174	-	-	N	-	-	0	-	-
NGS397-1RL-UDB-167	Bacteria	G-	Silanimonas	14	155	0.014	-	0	0	Silanimonas lenta	14	155	0.014	-	0	0	97.48	3	0.05%(1324/2647044)	1.419	-	-	N	-	-	0	-	6.751%|3.000|8.000|1.000
NGS397-1RL-UDB-167	Bacteria	G-	Lysobacter	14	155	0.014	-	0	0	Lysobacter enzymogenes	9	100	0.014	-	0	0	97.89	3	0.0122%(746/6096022)	1.33	-	-	N	-	-	0	-	3.376%|2.000|3.000|1.000
NGS397-1RL-UDB-167	Bacteria	G-	Lautropia	14	155	0.014	-	0	0	Lautropia mirabilis	14	155	0.014	-	0	0	97.48	3	0.0628%(1993/3172010)	1.982	-	-	N	-	-	0	-	16.034%|3.053|8.000|1.000
NGS397-1RL-UDB-167	Bacteria	G-	Lampropedia	14	155	0.014	-	0	0	Lampropedia cohaerens	7	78	0.014	-	0	0	97.28	6	0.1363%(4306/3158922)	1.421	-	-	N	-	-	0	-	0.844%|1.000|1.000|1.000
NGS397-1RL-UDB-167	Bacteria	G+	Lactococcus	14	155	0.014	-	0	0	Lactococcus garvieae	10	111	0.01	-	0	0	97.64	5	0.0151%(303/2000108)	1.135	-	-	N	-	-	0	-	0.844%|2.000|2.000|2.000
NGS397-1RL-UDB-167	Bacteria	G+	Lactococcus	14	155	0.014	-	0	0	Lactococcus piscium	4	45	0.004	-	0	0	97.59	3	0.002%(46/2257066)	1	-	-	N	-	-	0	-	3.376%|2.500|5.000|1.000
NGS397-1RL-UDB-167	Bacteria	G+	Brachybacterium	14	155	0.014	-	0	0	Brachybacterium muris	11	122	0.014	-	0	0	98.93	6	0.0195%(635/3257013)	1.096	-	-	N	-	-	0	-	10.970%|5.385|23.000|1.000
NGS397-1RL-UDB-167	Bacteria	G+	Alkalihalobacillus	14	155	0.014	-	0	0	Alkalihalobacillus wakoensis	12	133	0.014	-	0	0	97.5	8	0.0121%(550/4530938)	1.091	-	-	N	-	-	0	-	-
NGS397-1RL-UDB-167	Bacteria	G+	Pseudonocardia	13	144	0.013	-	0	0	Pseudonocardia ammonioxydans	4	45	0.013	-	0	0	97.42	3	0.002%(150/7361511)	1.333	-	-	N	-	-	0	-	16.878%|5.250|33.000|1.000
NGS397-1RL-UDB-167	Bacteria	G-	Phytobacter	13	144	0.013	-	0	0	Phytobacter ursingii	13	144	0.013	-	0	0	98.91	3	0.0853%(5262/6166452)	1.216	-	-	N	-	-	0	-	-
NGS397-1RL-UDB-167	Bacteria	G+	Moorea	13	144	0.013	-	0	0	Moorea producens	13	144	0.013	-	0	0	96.47	4	0.0094%(797/8478612)	3.011	-	-	N	-	-	0	-	0.844%|3.000|3.000|3.000
NGS397-1RL-UDB-167	Bacteria	G+	Dactylococcopsis	13	144	0.013	-	0	0	Dactylococcopsis salina	13	144	0.013	-	0	0	97.03	3	0.0339%(1282/3781008)	1.58	-	-	N	-	-	0	-	-
NGS397-1RL-UDB-167	Bacteria	G-	Acidihalobacter	13	144	0.013	-	0	0	Acidihalobacter ferrooxidans	13	144	0.013	-	0	0	97.17	3	0.0088%(303/3448835)	5.419	-	-	N	-	-	0	-	-
NGS397-1RL-UDB-167	Bacteria	G+	Thermicanus	12	133	0.012	-	0	0	Thermicanus aegyptius	12	133	0.012	-	0	0	98.16	4	0.0208%(762/3657623)	1.504	-	-	N	-	-	0	-	3.376%|4.000|9.000|1.000
NGS397-1RL-UDB-167	Bacteria	G-	Marinimicrobium	12	133	0.012	-	0	0	Marinimicrobium agarilyticum	12	133	0.012	-	0	0	96.99	4	0.0127%(571/4502291)	1.804	-	-	N	-	-	0	-	-
NGS397-1RL-UDB-167	Bacteria	G-	Idiomarina	12	133	0.012	-	0	0	Idiomarina baltica	8	89	0.009	-	0	0	97.38	3	0.0159%(440/2770272)	2.584	-	-	N	-	-	0	-	-
NGS397-1RL-UDB-167	Bacteria	G-	Idiomarina	12	133	0.012	-	0	0	Idiomarina piscisalsi	3	34	0.003	-	0	0	97.14	3	0.0195%(505/2587498)	1.069	-	-	N	-	-	0	-	-
NGS397-1RL-UDB-167	Bacteria	G-	Granulibacter	12	133	0.012	-	0	0	Granulibacter bethesdensis	12	133	0.012	-	0	0	97.96	4	0.0397%(1088/2738877)	1.145	-	-	N	-	-	0	-	-
NGS397-1RL-UDB-167	Bacteria	G+	Fimbriimonas	12	133	0.012	-	0	0	Fimbriimonas ginsengisoli	12	133	0.012	-	0	0	97.19	3	0.0109%(571/5231762)	1.489	-	-	N	-	-	0	-	-
NGS397-1RL-UDB-167	Bacteria	G-	Bordetella	12	133	0.012	-	0	0	Bordetella trematum	3	34	0.012	-	0	0	97.78	3	0.0329%(1479/4498245)	1.23	-	-	N	-	-	0	-	-
NGS397-1RL-UDB-167	Bacteria	G-	Thermomonas	11	122	0.011	-	0	0	Thermomonas hydrothermalis	8	89	0.011	-	0	0	97.44	4	0.0518%(1269/2448719)	1.136	-	-	N	-	-	0	-	17.722%|2.952|8.000|1.000
NGS397-1RL-UDB-167	Bacteria	G-	Hydrocarboniphaga	11	122	0.011	-	0	0	Hydrocarboniphaga daqingensis	11	122	0.011	-	0	0	97.58	4	0.0206%(784/3800678)	1.449	-	-	N	-	-	0	-	-
NGS397-1RL-UDB-167	Bacteria	G-	Escherichia	11	122	0.011	-	0	0	Escherichia coli	5	56	0.011	-	0	0	98.88	3	0.0623%(3050/4895196)	1.098	-	-	N	-	-	0	-	17.722%|12.333|217.000|1.000
NGS397-1RL-UDB-167	Bacteria	G-	Croceicoccus	11	122	0.011	-	0	0	Croceicoccus naphthovorans	3	34	0.006	-	0	0	96.66	3	0.0323%(1248/3863562)	1.752	-	-	N	-	-	0	-	0.844%|2.000|2.000|2.000
NGS397-1RL-UDB-167	Bacteria	G-	Croceicoccus	11	122	0.011	-	0	0	Croceicoccus mobilis	3	34	0.005	-	0	0	96.66	3	0.0882%(3714/4210079)	1.661	-	-	N	-	-	0	-	0.844%|3.000|3.000|3.000
NGS397-1RL-UDB-167	Bacteria	G+	Aphanizomenon	11	122	0.011	-	0	0	Aphanizomenon flos-aquae	11	122	0.011	-	0	0	96.12	3	0.0092%(538/5831251)	2.078	-	-	N	-	-	0	-	9.283%|7.273|20.000|2.000
NGS397-1RL-UDB-167	Bacteria	G-	Pseudoxanthomonas	10	111	0.01	-	0	0	Pseudoxanthomonas mexicana	7	78	0.01	-	0	0	96.69	6	0.0123%(485/3937401)	1.095	-	-	N	-	-	0	-	2.532%|4.000|9.000|1.000
NGS397-1RL-UDB-167	Bacteria	G+	Leptolyngbya	10	111	0.01	-	0	0	Leptolyngbya ohadii	7	78	0.007	-	0	0	96.7	6	0.0153%(1208/7902459)	1.397	-	-	N	-	-	0	-	0.844%|3.000|3.000|3.000
NGS397-1RL-UDB-167	Bacteria	G+	Leptolyngbya	10	111	0.01	-	0	0	Leptolyngbya boryana	3	34	0.003	-	0	0	96.68	3	0.0265%(1916/7233668)	1.68	-	-	N	-	-	0	-	-
NGS397-1RL-UDB-167	Bacteria	G-	Empedobacter	10	111	0.01	-	0	0	Empedobacter falsenii	10	111	0.01	-	0	0	98.78	6	0.0142%(535/3759256)	1.308	-	-	N	-	-	0	-	14.346%|3.412|17.000|1.000
NGS397-1RL-UDB-167	Bacteria	G-	Aquamicrobium	10	111	0.01	-	0	0	Aquamicrobium defluvii	9	100	0.01	-	0	0	97.14	3	0.0111%(500/4522399)	1.4	-	-	N	-	-	0	-	10.970%|2.154|6.000|1.000
NGS397-1RL-UDB-167	Bacteria	G-	Altererythrobacter	10	111	0.01	-	0	0	Altererythrobacter dongtanensis	5	56	0.01	-	0	0	96.91	3	0.0471%(1417/3009495)	1.828	-	-	N	-	-	0	-	1.688%|2.500|3.000|2.000
NGS397-1RL-UDB-167	Bacteria	G-	Alcaligenes	10	111	0.01	-	0	0	Alcaligenes faecalis	10	111	0.01	-	0	0	97.45	8	0.0194%(792/4075263)	1.256	-	-	N	-	-	0	-	23.629%|3.893|26.000|1.000
NGS397-1RL-UDB-167	Bacteria	G-	Zymomonas	9	100	0.009	-	0	0	Zymomonas mobilis	9	100	0.009	-	0	0	96.94	3	0.1352%(2780/2056363)	2.206	-	-	N	-	-	0	-	-
NGS397-1RL-UDB-167	Bacteria	G-	Xanthobacter	9	100	0.009	-	0	0	Xanthobacter autotrophicus	9	100	0.009	-	0	0	97.69	3	0.016%(900/5625098)	1.222	-	-	N	-	-	0	-	17.722%|4.905|34.000|1.000
NGS397-1RL-UDB-167	Bacteria	G+	Stanieria	9	100	0.009	-	0	0	Stanieria cyanosphaera	9	100	0.009	-	0	0	96.98	3	0.0296%(1644/5544990)	2.108	-	-	N	-	-	0	-	-
NGS397-1RL-UDB-167	Bacteria	G-	Pararhodospirillum	9	100	0.009	-	0	0	Pararhodospirillum photometricum	9	100	0.009	-	0	0	97.44	3	0.0183%(708/3876289)	1.805	-	-	N	-	-	0	-	-
NGS397-1RL-UDB-167	Bacteria	G+	Nodularia	9	100	0.009	-	0	0	Nodularia spumigena	9	100	0.009	-	0	0	96.6	5	0.0551%(3009/5462271)	1.482	-	-	N	-	-	0	-	-
NGS397-1RL-UDB-167	Bacteria	G-	Maricaulis	9	100	0.009	-	0	0	Maricaulis salignorans	3	34	0.009	-	0	0	96.78	3	0.0065%(203/3117768)	1.202	-	-	N	-	-	0	-	-
NGS397-1RL-UDB-167	Bacteria	G-	Geothrix	9	100	0.009	-	0	0	Geothrix fermentans	9	100	0.009	-	0	0	97.71	6	0.0447%(1470/3289813)	1.179	-	-	N	-	-	0	-	-
NGS397-1RL-UDB-167	Bacteria	G-	Filimonas	9	100	0.009	-	0	0	Filimonas lacunae	9	100	0.009	-	0	0	96.98	4	0.0243%(1902/7814405)	1.379	-	-	N	-	-	0	-	-
NGS397-1RL-UDB-167	Bacteria	G+	Cylindrospermopsis	9	100	0.009	-	0	0	Cylindrospermopsis raciborskii	9	100	0.009	-	0	0	96.64	3	0.0217%(840/3879030)	1.733	-	-	N	-	-	0	-	-
NGS397-1RL-UDB-167	Bacteria	G-	Azoarcus	9	100	0.009	-	0	0	Azoarcus olearius	9	100	0.009	-	0	0	97.36	7	0.0418%(1862/4451751)	1.281	-	-	N	-	-	0	-	5.907%|1.571|2.000|1.000
NGS397-1RL-UDB-167	Bacteria	G-	Tepidimonas	8	89	0.008	-	0	0	Tepidimonas taiwanensis	8	89	0.008	-	0	0	96.83	5	0.0914%(2672/2924885)	1.299	-	-	N	-	-	0	-	17.722%|2.524|7.000|1.000
NGS397-1RL-UDB-167	Bacteria	G+	Scytonema	8	89	0.008	-	0	0	Scytonema hofmannii	4	45	0.008	-	0	0	96.89	3	0.023%(2825/12294410)	1.434	-	-	N	-	-	0	-	0.844%|3.000|3.000|3.000
NGS397-1RL-UDB-167	Bacteria	G-	Saprospira	8	89	0.008	-	0	0	Saprospira grandis	8	89	0.008	-	0	0	97.1	3	0.0153%(672/4400185)	1.253	-	-	N	-	-	0	-	-
NGS397-1RL-UDB-167	Bacteria	G-	Rhodobaca	8	89	0.008	-	0	0	Rhodobaca barguzinensis	8	89	0.008	-	0	0	98.19	3	0.0298%(1161/3899419)	1.844	-	-	N	-	-	0	-	-
NGS397-1RL-UDB-167	Bacteria	G+	Kutzneria	8	89	0.008	-	0	0	Kutzneria albida	8	89	0.008	-	0	0	96.61	3	0.0057%(567/9874926)	1.668	-	-	N	-	-	0	-	0.844%|2.000|2.000|2.000
NGS397-1RL-UDB-167	Bacteria	G-	Capnocytophaga	8	89	0.008	-	0	0	Capnocytophaga cynodegmi	3	34	0.008	-	0	0	97.36	3	0.0224%(591/2640475)	1.32	-	-	N	-	-	0	-	-
NGS397-1RL-UDB-167	Bacteria	G-	Alkalimonas	8	89	0.008	-	0	0	Alkalimonas amylolytica	8	89	0.008	-	0	0	98.12	4	0.0243%(986/4060055)	3.413	-	-	N	-	-	0	-	-
NGS397-1RL-UDB-167	Bacteria	G+	Weissella	7	78	0.007	-	0	0	Weissella confusa	4	45	0.007	-	0	0	98.88	4	0.009%(200/2216758)	1	-	-	N	-	-	0	-	2.532%|3.667|6.000|2.000
NGS397-1RL-UDB-167	Bacteria	G-	Sulfurimonas	7	78	0.007	-	0	0	Sulfurimonas gotlandica	5	56	0.007	-	0	0	97.12	3	0.0109%(322/2952682)	1.224	-	-	N	-	-	0	-	-
NGS397-1RL-UDB-167	Bacteria	G+	Megamonas	7	78	0.007	-	0	0	Megamonas funiformis	6	67	0.007	-	0	0	97.94	4	0.0123%(315/2568766)	1.27	-	-	N	-	-	0	-	4.219%|2.400|5.000|1.000
NGS397-1RL-UDB-167	Bacteria	G-	Kaistia	7	78	0.007	-	0	0	Kaistia soli	3	34	0.007	-	0	0	97.12	3	0.0176%(924/5237791)	1.288	-	-	N	-	-	0	-	0.844%|2.000|2.000|2.000
NGS397-1RL-UDB-167	Bacteria	G-	Halobacteriovorax	7	78	0.007	-	0	0	Halobacteriovorax marinus	7	78	0.007	-	0	0	97.19	3	0.0083%(287/3437906)	1.355	-	-	N	-	-	0	-	-
NGS397-1RL-UDB-167	Bacteria	pla	Ehrlichia	7	78	0.007	canis group	7	78	Ehrlichia minasensis	5	56	0.007	-	0	0	96.54	3	0.1457%(1946/1335478)	2.942	-	-	N	-	-	0	-	-
NGS397-1RL-UDB-167	Bacteria	pla	Coxiella	7	78	0.007	-	0	0	Coxiella burnetii	4	45	0.007	-	0	0	96.73	1	0.0251%(511/2032807)	1.72	-	-	N	-	-	0	-	4.219%|266.600|475.000|2.000
NGS397-1RL-UDB-167	Bacteria	G+	Serinicoccus	6	67	0.006	-	0	0	Serinicoccus chungangensis	6	67	0.006	-	0	0	97.74	4	0.0129%(448/3463442)	1	-	-	N	-	-	0	-	3.376%|4.000|11.000|1.000
NGS397-1RL-UDB-167	Bacteria	G-	Millionella	6	67	0.006	-	0	0	Millionella massiliensis	6	67	0.006	-	0	0	96.89	3	0.0265%(765/2888820)	1.558	-	-	N	-	-	0	-	-
NGS397-1RL-UDB-167	Bacteria	G+	Herbiconiux	6	67	0.006	-	0	0	Herbiconiux solani	4	45	0.006	-	0	0	96.7	3	0.027%(1041/3849769)	1.434	-	-	N	-	-	0	-	0.844%|2.000|2.000|2.000
NGS397-1RL-UDB-167	Bacteria	G-	Geminicoccus	6	67	0.006	-	0	0	Geminicoccus roseus	6	67	0.006	-	0	0	96.94	4	0.0178%(1016/5698370)	1.068	-	-	N	-	-	0	-	0.844%|2.000|2.000|2.000
NGS397-1RL-UDB-167	Bacteria	G+	Fusicatenibacter	6	67	0.006	-	0	0	Fusicatenibacter saccharivorans	6	67	0.006	-	0	0	98.59	3	0.0068%(250/3652090)	1.6	-	-	N	-	-	0	-	5.907%|2.429|4.000|1.000
NGS397-1RL-UDB-167	Bacteria	G-	Fibrella	6	67	0.006	-	0	0	Fibrella aestuarina	6	67	0.006	-	0	0	97.82	4	0.0144%(999/6937263)	1.097	-	-	N	-	-	0	-	0.844%|1.000|1.000|1.000
NGS397-1RL-UDB-167	Bacteria	G-	Basilea	6	67	0.006	-	0	0	Basilea psittacipulmonis	6	67	0.006	-	0	0	97.64	3	0.0353%(691/1959069)	1.339	-	-	N	-	-	0	-	-
NGS397-1RL-UDB-167	Bacteria	G+	Arthrobacter	6	67	0.006	-	0	0	Arthrobacter cupressi	3	34	0.006	-	0	0	97.54	3	0.0158%(648/4091819)	1.077	-	-	N	-	-	0	-	-
NGS397-1RL-UDB-167	Bacteria	G-	Aminobacter	6	67	0.006	-	0	0	Aminobacter aminovorans	6	67	0.006	-	0	0	96.72	4	0.0126%(742/5886880)	1.26	-	-	N	-	-	0	-	14.346%|3.765|17.000|1.000
NGS397-1RL-UDB-167	Bacteria	G+	Thermoanaerobacterium	5	56	0.005	-	0	0	Thermoanaerobacterium thermosaccharolyticum	3	34	0.005	-	0	0	98.42	3	0.0069%(201/2894276)	1.244	-	-	N	-	-	0	-	3.376%|2.000|3.000|1.000
NGS397-1RL-UDB-167	Bacteria	G-	Simiduia	5	56	0.005	-	0	0	Simiduia agarivorans	5	56	0.005	-	0	0	97.94	3	0.0104%(446/4300227)	1.448	-	-	N	-	-	0	-	-
NGS397-1RL-UDB-167	Bacteria	G-	Psychrilyobacter	5	56	0.005	-	0	0	Psychrilyobacter atlanticus	5	56	0.005	-	0	0	98.28	5	0.0085%(300/3539325)	1	-	-	N	-	-	0	-	-
NGS397-1RL-UDB-167	Bacteria	G-	Pseudoduganella	5	56	0.005	-	0	0	Pseudoduganella violaceinigra	5	56	0.005	-	0	0	96.87	4	0.0058%(357/6110349)	1.106	-	-	N	-	-	0	-	2.532%|1.000|1.000|1.000
NGS397-1RL-UDB-167	Bacteria	G-	Parvibaculum	5	56	0.005	-	0	0	Parvibaculum lavamentivorans	5	56	0.005	-	0	0	97.58	4	0.0148%(579/3914745)	1.292	-	-	N	-	-	0	-	-
NGS397-1RL-UDB-167	Bacteria	G-	Oceanisphaera	5	56	0.005	-	0	0	Oceanisphaera profunda	5	56	0.005	-	0	0	98	3	0.017%(596/3508860)	1.084	-	-	N	-	-	0	-	-
NGS397-1RL-UDB-167	Bacteria	G-	Nitrospirillum	5	56	0.005	-	0	0	Nitrospirillum amazonense	5	56	0.005	-	0	0	96.88	4	0.0174%(1281/7382386)	1.126	-	-	N	-	-	0	-	-
NGS397-1RL-UDB-167	Bacteria	G-	Inquilinus	5	56	0.005	-	0	0	Inquilinus limosus	5	56	0.005	-	0	0	97.03	4	0.0133%(989/7413714)	1	-	-	N	-	-	0	-	2.532%|2.333|3.000|2.000
NGS397-1RL-UDB-167	Bacteria	G-	Halothiobacillus	5	56	0.005	-	0	0	Halothiobacillus neapolitanus	5	56	0.005	-	0	0	96.91	3	0.0276%(714/2582886)	1.317	-	-	N	-	-	0	-	-
NGS397-1RL-UDB-167	Bacteria	G-	Flavisolibacter	5	56	0.005	-	0	0	Flavisolibacter ginsengisoli	5	56	0.005	-	0	0	97.19	3	0.0239%(1118/4677460)	1.412	-	-	N	-	-	0	-	-
NGS397-1RL-UDB-167	Bacteria	G+	Eubacterium	5	56	0.005	-	0	0	Eubacterium cellulosolvens	4	45	0.005	-	0	0	97.62	4	0.0114%(386/3384656)	1	-	-	N	-	-	0	-	-
NGS397-1RL-UDB-167	Bacteria	G-	Duganella	5	56	0.005	-	0	0	Duganella sacchari	5	56	0.005	-	0	0	96.96	3	0.0111%(740/6675676)	1.476	-	-	N	-	-	0	-	13.502%|2.500|8.000|1.000
NGS397-1RL-UDB-167	Bacteria	G-	Azorhizobium	5	56	0.005	-	0	0	Azorhizobium doebereinerae	3	34	0.005	-	0	0	96.9	3	0.0085%(497/5817514)	1.39	-	-	N	-	-	0	-	-
NGS397-1RL-UDB-167	Bacteria	G-	Vulgatibacter	4	45	0.004	-	0	0	Vulgatibacter incomptus	4	45	0.004	-	0	0	97.1	3	0.0129%(562/4350553)	1.238	-	-	N	-	-	0	-	-
NGS397-1RL-UDB-167	Bacteria	G-	Thalassobaculum	4	45	0.004	-	0	0	Thalassobaculum salexigens	4	45	0.004	-	0	0	96.97	3	0.0169%(858/5084548)	1.147	-	-	N	-	-	0	-	-
NGS397-1RL-UDB-167	Bacteria	G-	Rufibacter	4	45	0.004	-	0	0	Rufibacter tibetensis	4	45	0.004	-	0	0	97.01	3	0.0219%(1188/5413467)	1.08	-	-	N	-	-	0	-	-
NGS397-1RL-UDB-167	Bacteria	G+	Paucilactobacillus	4	45	0.004	-	0	0	Lactobacillus oligofermentans	4	45	0.004	-	0	0	96.95	3	0.0133%(245/1845483)	1.747	-	-	N	-	-	0	-	-
NGS397-1RL-UDB-167	Bacteria	G-	Methylococcus	4	45	0.004	-	0	0	Methylococcus capsulatus	4	45	0.004	-	0	0	97.88	3	0.0135%(446/3304561)	1	-	-	N	-	-	0	-	-
NGS397-1RL-UDB-167	Bacteria	G+	Ktedonobacter	4	45	0.004	-	0	0	Ktedonobacter racemifer	4	45	0.004	-	0	0	96.75	4	0.0025%(337/13661586)	1	-	-	N	-	-	0	-	-
NGS397-1RL-UDB-167	Bacteria	G-	Eikenella	4	45	0.004	-	0	0	Eikenella corrodens	4	45	0.004	-	0	0	97.19	3	0.0203%(500/2458478)	1.096	-	-	N	-	-	0	-	1.688%|2.000|2.000|2.000
NGS397-1RL-UDB-167	Bacteria	G+	Cyanobacterium	4	45	0.004	-	0	0	Cyanobacterium aponinum	4	45	0.004	-	0	0	96.73	3	0.0257%(1073/4176973)	1.514	-	-	N	-	-	0	-	-
NGS397-1RL-UDB-167	Bacteria	G-	Arenibacter	4	45	0.004	-	0	0	Arenibacter algicola	4	45	0.004	-	0	0	96.95	3	0.0065%(383/5857781)	1.407	-	-	N	-	-	0	-	-
NGS397-1RL-UDB-167	Bacteria	G+	Acetitomaculum	4	45	0.004	-	0	0	Acetitomaculum ruminis	4	45	0.004	-	0	0	96.39	3	0.0071%(220/3082721)	4.614	-	-	N	-	-	0	-	-
NGS397-1RL-UDB-167	Bacteria	G-	Sodalis	3	34	0.003	-	0	0	Sodalis glossinidius	3	34	0.003	-	0	0	97.2	3	0.0128%(550/4311658)	1.085	-	-	N	-	-	0	-	-
NGS397-1RL-UDB-167	Bacteria	G-	Sideroxydans	3	34	0.003	-	0	0	Sideroxydans lithotrophicus	3	34	0.003	-	0	0	97.11	3	0.0259%(779/3003656)	1.47	-	-	N	-	-	0	-	-
NGS397-1RL-UDB-167	Bacteria	G+	Peptostreptococcus	3	34	0.003	-	0	0	Peptostreptococcus anaerobius	3	34	0.003	-	0	0	97.34	3	0.0066%(150/2256756)	1	-	-	N	-	-	0	-	3.376%|5.250|13.000|1.000
NGS397-1RL-UDB-167	Bacteria	G-	Ornithobacterium	3	34	0.003	-	0	0	Ornithobacterium rhinotracheale	3	34	0.003	-	0	0	96.64	3	0.0165%(396/2397867)	1.131	-	-	N	-	-	0	-	-
NGS397-1RL-UDB-167	Bacteria	G-	Methyloprofundus	3	34	0.003	-	0	0	Methyloprofundus sedimenti	3	34	0.003	-	0	0	97.76	3	0.0139%(596/4290526)	1.154	-	-	N	-	-	0	-	-
NGS397-1RL-UDB-167	Bacteria	G-	Gulbenkiania	3	34	0.003	-	0	0	Gulbenkiania indica	3	34	0.003	-	0	0	98.9	3	0.0205%(585/2848002)	1.268	-	-	N	-	-	0	-	-
NGS397-1RL-UDB-167	Bacteria	G-	Cardiobacterium	3	34	0.003	-	0	0	Cardiobacterium hominis	3	34	0.003	-	0	0	98.92	3	0.015%(401/2670755)	1.102	-	-	N	-	-	0	-	1.688%|3.000|4.000|2.000
NGS397-1RL-UDB-167	Bacteria	G-	Anaeromyxobacter	3	34	0.003	-	0	0	Anaeromyxobacter dehalogenans	3	34	0.003	-	0	0	96.7	3	0.0042%(209/5029329)	1.187	-	-	N	-	-	0	-	-
NGS397-1RL-UDB-167	Bacteria	G-	Shigella	2	23	0.002	-	0	0	Shigella dysenteriae	1	12	0.002	-	0	0	99.31	1	0.0353%(1586/4490659)	1.009	-	-	N	-	-	0	-	4.219%|2.000|5.000|1.000
NGS397-1RL-UDB-167	Bacteria	G-	Brucella	2	23	0.002	-	0	0	-	0	0	0	-	0	0	-	-	-	-	-	-	N	-	-	0	-	34.599%|1.707|17.000|1.000
NGS397-1RL-UDB-167	Fungi	fun	Yarrowia	2284	25135	46.708	-	0	0	Yarrowia lipolytica	2117	23298	46.708	-	0	0	98.99	100	0.3511%(74676/21271189)	1.571	-	-	N	-	-	1956.4	11.908	3.376%|4.250|14.000|1.000
NGS397-1RL-UDB-167	Fungi	fun	Starmerella	206	2267	4.213	-	0	0	Starmerella apicola	206	2267	4.213	-	0	0	96.81	1	0.006%(595/9882305)	23.326	-	-	N	-	-	0	-	0.844%|1.000|1.000|1.000
NGS397-1RL-UDB-167	Fungi	fun	Malassezia	205	2256	4.192	-	0	0	Malassezia globosa	39	430	1.85	-	0	0	98.2	8	0.0584%(5325/9119358)	1.347	-	-	N	-	-	15.7	27.422	47.679%|6.894|81.000|1.000
NGS397-1RL-UDB-167	Fungi	fun	Malassezia	205	2256	4.192	-	0	0	Malassezia restricta	32	353	1.878	-	0	0	98.33	15	0.0501%(3692/7369627)	1.241	-	-	N	-	-	62.6	5.625	93.249%|19.244|256.000|1.000
NGS397-1RL-UDB-167	Fungi	fun	Malassezia	205	2256	4.192	-	0	0	Malassezia cuniculi	8	89	0.464	-	0	0	96.72	2	0.0069%(518/7456362)	3.826	-	-	N	-	-	0	-	-
NGS397-1RL-UDB-167	Fungi	fun	Laccaria	190	2091	3.885	-	0	0	Laccaria bicolor	190	2091	3.885	-	0	0	96.96	1	0.0042%(2736/64877444)	5.462	-	-	N	-	-	0	-	2.532%|1.000|1.000|1.000
NGS397-1RL-UDB-167	Fungi	fun	Spizellomyces	158	1739	3.231	-	0	0	Spizellomyces punctatus	158	1739	3.231	-	0	0	97.11	1	0.0197%(4742/24131112)	5.036	-	-	N	-	-	0	-	0.844%|1.000|1.000|1.000
NGS397-1RL-UDB-167	Fungi	fun	Mortierella	104	1145	2.127	-	0	0	Mortierella verticillata	49	540	1.342	-	0	0	97.14	7	0.0046%(1920/41912894)	4.755	-	-	N	-	-	23.5	22.969	-
NGS397-1RL-UDB-167	Fungi	fun	Mortierella	104	1145	2.127	-	0	0	Mortierella alpina	26	287	0.785	-	0	0	96.6	5	0.0052%(1991/38018531)	4.148	-	-	N	-	-	0	-	5.907%|1.000|1.000|1.000
NGS397-1RL-UDB-167	Fungi	fun	Saitoella	98	1079	2.004	-	0	0	Saitoella complicata	98	1079	2.004	-	0	0	96.5	1	0.0021%(299/14136186)	22.331	-	-	N	-	-	0	-	-
NGS397-1RL-UDB-167	Fungi	fun	Pneumocystis	93	1024	1.902	-	0	0	Pneumocystis murina	8	89	0.791	-	0	0	97.78	1	0.0103%(775/7501343)	4.814	-	-	N	-	-	0	-	-
NGS397-1RL-UDB-167	Fungi	fun	Pneumocystis	93	1024	1.902	-	0	0	Pneumocystis jirovecii	6	67	0.53	-	0	0	96.69	1	0.0095%(800/8396240)	3.868	-	-	N	-	-	0	-	3.376%|2.250|4.000|1.000
NGS397-1RL-UDB-167	Fungi	fun	Pneumocystis	93	1024	1.902	-	0	0	Pneumocystis carinii	6	67	0.581	-	0	0	96.94	2	0.0104%(798/7661456)	3.158	-	-	N	-	-	0	-	-
NGS397-1RL-UDB-167	Fungi	fun	Mitosporidium	75	826	1.534	-	0	0	Mitosporidium daphniae	75	826	1.534	-	0	0	96.89	3	0.0205%(1156/5635072)	6.899	-	-	N	-	-	0	-	0.844%|1.000|1.000|1.000
NGS397-1RL-UDB-167	Fungi	fun	Batrachochytrium	68	749	1.391	-	0	0	Batrachochytrium dendrobatidis	68	749	1.391	-	0	0	97.77	8	0.0337%(8134/24102166)	1.633	-	-	N	-	-	0	-	1.688%|1.000|1.000|1.000
NGS397-1RL-UDB-167	Fungi	fun	Anthracocystis	68	749	1.391	-	0	0	Anthracocystis flocculosa	68	749	1.391	-	0	0	96.61	10	0.0314%(8503/27106246)	1.221	-	-	N	-	-	0	-	0.844%|1.000|1.000|1.000
NGS397-1RL-UDB-167	Fungi	fun	Rhizophagus	58	639	1.186	-	0	0	Rhizophagus irregularis	58	639	1.186	-	0	0	96.63	8	0.0025%(3395/136726313)	2.852	-	-	N	-	-	0	-	-
NGS397-1RL-UDB-167	Fungi	fun	Puccinia	53	584	1.084	-	0	0	Puccinia graminis	53	584	1.084	-	0	0	96.28	3	0.001%(863/88724376)	4.868	-	-	N	-	-	0	-	-
NGS397-1RL-UDB-167	Fungi	fun	Aspergillus	45	496	0.92	Aspergillus subgen. Nidulantes	26	287	Aspergillus sydowii	19	210	0.467	-	0	0	97.43	3	0.0051%(1820/35409723)	3.369	-	-	N	-	-	0	-	53.165%|2.540|23.000|1.000
NGS397-1RL-UDB-167	Fungi	fun	Aspergillus	45	496	0.92	Aspergillus subgen. Nidulantes	26	287	Aspergillus ochraceoroseus	5	56	0.157	-	0	0	97.94	2	0.0032%(877/27718211)	1.239	-	-	N	-	-	0	-	-
NGS397-1RL-UDB-167	Fungi	fun	Aspergillus	45	496	0.92	Aspergillus subgen. Circumdati	9	100	Aspergillus ochraceus	4	45	0.094	-	0	0	97.55	1	0.006%(2240/37093847)	1.302	-	-	N	-	-	0	-	-
NGS397-1RL-UDB-167	Fungi	fun	Aspergillus	45	496	0.92	Aspergillus subgen. Fumigati	7	78	Aspergillus fumigatus	4	45	0.12	-	0	0	96.58	2	0.0066%(1919/29021980)	1.172	-	-	N	-	-	0	-	6.751%|2.500|13.000|1.000
NGS397-1RL-UDB-167	Fungi	fun	Aspergillus	45	496	0.92	Aspergillus subgen. Circumdati	9	100	Aspergillus terreus	3	34	0.082	-	0	0	97.52	2	0.006%(1914/31839144)	1.289	-	-	Y	-	-	7.8	4.219	0.844%|2.000|2.000|2.000
NGS397-1RL-UDB-167	Fungi	fun	Metschnikowia	43	474	0.879	MetschnikowiaCandida clade	21	232	Candida ipomoeae	21	232	0.385	-	0	0	96.44	6	0.0035%(667/18955618)	2.324	-	-	N	-	-	0	-	-
NGS397-1RL-UDB-167	Fungi	fun	Metschnikowia	43	474	0.879	-	0	0	Metschnikowia kipukae	16	177	0.495	-	0	0	96.93	1	0.0019%(214/11229551)	4.393	-	-	N	-	-	0	-	-
NGS397-1RL-UDB-167	Fungi	fun	Ochroconis	42	463	0.859	-	0	0	Ochroconis constricta	42	463	0.859	-	0	0	98.22	1	0.0039%(1350/34398547)	2.253	-	-	N	-	-	0	-	5.907%|1.286|3.000|1.000
NGS397-1RL-UDB-167	Fungi	fun	Colletotrichum	41	452	0.838	Colletotrichum acutatum species complex	38	419	Colletotrichum fioriniae	37	408	0.838	-	0	0	96.49	1	0.0025%(1233/50137265)	6.667	-	-	N	-	-	0	-	2.532%|2.000|4.000|1.000
NGS397-1RL-UDB-167	Fungi	fun	Allomyces	40	441	0.818	-	0	0	Allomyces macrogynus	40	441	0.818	-	0	0	97.84	4	0.0114%(6480/57060573)	1.428	-	-	N	-	-	0	-	-
NGS397-1RL-UDB-167	Fungi	fun	Chrysosporium	37	408	0.757	-	0	0	Chrysosporium queenslandicum	37	408	0.757	-	0	0	96.87	19	0.014%(4529/32335957)	2.012	-	-	N	-	-	23.5	17.344	49.367%|1.940|10.000|1.000
NGS397-1RL-UDB-167	Fungi	fun	Trichophyton	35	386	0.716	-	0	0	Trichophyton benhamiae	31	342	0.716	-	0	0	97.18	1	0.0029%(647/22224160)	7.947	-	-	N	-	-	0	-	-
NGS397-1RL-UDB-167	Fungi	fun	Schizosaccharomyces	35	386	0.716	-	0	0	Schizosaccharomyces japonicus	12	133	0.459	-	0	0	97.19	1	0.0148%(1741/11733154)	2.01	-	-	N	-	-	0	-	-
NGS397-1RL-UDB-167	Fungi	fun	Schizosaccharomyces	35	386	0.716	-	0	0	Schizosaccharomyces octosporus	4	45	0.154	-	0	0	96.72	1	0.0123%(1431/11634473)	1.451	-	-	N	-	-	0	-	-
NGS397-1RL-UDB-167	Fungi	fun	Schizosaccharomyces	35	386	0.716	-	0	0	Schizosaccharomyces pombe	3	34	0.102	-	0	0	96.37	2	0.0126%(1658/13137004)	1.823	-	-	N	-	-	0	-	-
NGS397-1RL-UDB-167	Fungi	fun	Saksenaea	34	375	0.695	-	0	0	Saksenaea vasiformis	29	320	0.695	-	0	0	96.66	3	0.003%(1265/42400662)	4.164	-	-	N	-	-	0	-	3.376%|13.750|51.000|1.000
NGS397-1RL-UDB-167	Fungi	fun	Exophiala	33	364	0.675	-	0	0	Exophiala spinifera	6	67	0.2	-	0	0	96.91	1	0.013%(4223/32380025)	1.54	-	-	N	-	-	0	-	-
NGS397-1RL-UDB-167	Fungi	fun	Exophiala	33	364	0.675	-	0	0	Exophiala alcalophila	6	67	0.217	-	0	0	98.1	1	0.0008%(231/29853552)	2.58	-	-	N	-	-	0	-	0.844%|1.000|1.000|1.000
NGS397-1RL-UDB-167	Fungi	fun	Exophiala	33	364	0.675	-	0	0	Exophiala xenobiotica	4	45	0.137	-	0	0	96.91	1	0.0031%(966/31405760)	1.334	-	-	N	-	-	0	-	0.844%|1.000|1.000|1.000
NGS397-1RL-UDB-167	Fungi	fun	Exophiala	33	364	0.675	-	0	0	Exophiala dermatitidis	3	34	0.12	-	0	0	97.75	1	0.0026%(706/26886780)	1.399	-	-	N	-	-	0	-	3.376%|2.250|6.000|1.000
NGS397-1RL-UDB-167	Fungi	fun	Wickerhamiella	32	353	0.654	-	0	0	Wickerhamiella sorbophila	32	353	0.654	-	0	0	97.18	12	0.054%(4399/8152740)	2.659	-	-	N	-	-	0	-	-
NGS397-1RL-UDB-167	Fungi	fun	Trichoderma	32	353	0.654	-	0	0	Trichoderma atroviride	8	89	0.431	-	0	0	97.61	5	0.0011%(408/36143664)	1.341	-	-	N	-	-	0	-	3.376%|3.000|9.000|1.000
NGS397-1RL-UDB-167	Fungi	fun	Trichoderma	32	353	0.654	-	0	0	Trichoderma reesei	4	45	0.223	-	0	0	96.91	1	0.0028%(971/34922528)	1.173	-	-	N	-	-	0	-	0.844%|2.000|2.000|2.000
NGS397-1RL-UDB-167	Fungi	fun	Fusarium	30	331	0.613	Fusarium solani species complex	6	67	-	0	0	0	-	0	0	-	-	-	-	-	-	N	-	-	0	-	1.688%|1.000|1.000|1.000
NGS397-1RL-UDB-167	Fungi	fun	Fusarium	30	331	0.613	Fusarium solani species complex	6	67	Fusarium euwallaceae	6	67	0.258	-	0	0	96.58	3	0.0005%(258/48274071)	2.097	-	-	N	-	-	0	-	0.844%|1.000|1.000|1.000
NGS397-1RL-UDB-167	Fungi	fun	Fusarium	30	331	0.613	Fusarium fujikuroi species complex	4	45	-	0	0	0	-	0	0	-	-	-	-	-	-	N	-	-	0	-	4.219%|1.000|1.000|1.000
NGS397-1RL-UDB-167	Fungi	fun	Fusarium	30	331	0.613	Fusarium fujikuroi species complex	4	45	Fusarium temperatum	4	45	0.183	-	0	0	96.51	1	0.0004%(176/45458274)	2.506	-	-	N	-	-	0	-	1.688%|1.000|1.000|1.000
NGS397-1RL-UDB-167	Fungi	fun	Fusarium	30	331	0.613	Fusarium sambucinum species complex	4	45	Fusarium poae	2	23	0.089	-	0	0	97.47	1	0.0004%(200/46476831)	1.25	-	-	N	-	-	0	-	0.844%|1.000|1.000|1.000
NGS397-1RL-UDB-167	Fungi	fun	Fusarium	30	331	0.613	Fusarium oxysporum species complex	2	23	-	0	0	0	-	0	0	-	-	-	-	-	-	N	-	-	0	-	0.844%|1.000|1.000|1.000
NGS397-1RL-UDB-167	Fungi	fun	Fusarium	30	331	0.613	Fusarium oxysporum species complex	2	23	Fusarium oxysporum	2	23	0.083	-	0	0	97.84	1	0.0006%(300/50358849)	1.167	-	-	N	-	-	0	-	4.219%|1.400|3.000|1.000
NGS397-1RL-UDB-167	Fungi	fun	Melampsora	29	320	0.593	-	0	0	Melampsora larici-populina	29	320	0.593	-	0	0	96.73	14	0.003%(3058/101129028)	1.082	-	-	N	-	-	0	-	5.063%|1.167|2.000|1.000
NGS397-1RL-UDB-167	Fungi	fun	Syncephalastrum	27	298	0.552	-	0	0	Syncephalastrum racemosum	22	243	0.446	-	0	0	96.52	5	0.0051%(1574/30745403)	1.624	-	-	N	-	-	0	-	-
NGS397-1RL-UDB-167	Fungi	fun	Syncephalastrum	27	298	0.552	-	0	0	Syncephalastrum monosporum	5	56	0.106	-	0	0	97.13	4	0.0022%(639/29507590)	4.074	-	-	N	-	-	0	-	-
NGS397-1RL-UDB-167	Fungi	fun	Meyerozyma	27	298	0.552	-	0	0	Meyerozyma guilliermondii	26	287	0.552	-	0	0	98.81	11	0.0127%(1361/10700359)	1.384	-	-	N	-	-	0	-	7.595%|1.333|4.000|1.000
NGS397-1RL-UDB-167	Fungi	fun	Vittaforma	26	287	0.532	-	0	0	Vittaforma corneae	26	287	0.532	-	0	0	97.28	4	0.0233%(749/3213516)	1.718	-	-	N	-	-	0	-	-
NGS397-1RL-UDB-167	Fungi	fun	Cryptococcus	26	287	0.532	Cryptococcus neoformans species complex	8	89	Cryptococcus neoformans	8	89	0.532	-	0	0	97.24	1	0.007%(1337/19125078)	1.173	-	-	N	-	-	0	-	-
NGS397-1RL-UDB-167	Fungi	fun	Komagataella	24	265	0.491	-	0	0	Komagataella pastoris	3	34	0.366	-	0	0	96.48	1	0.0329%(3159/9597535)	1.308	-	-	N	-	-	0	-	-
NGS397-1RL-UDB-167	Fungi	fun	Komagataella	24	265	0.491	-	0	0	Komagataella phaffii	1	12	0.125	-	0	0	96.41	1	0.0042%(393/9383211)	1.242	-	-	N	-	-	0	-	0.844%|1.000|1.000|1.000
NGS397-1RL-UDB-167	Fungi	fun	Apophysomyces	24	265	0.491	-	0	0	Apophysomyces trapeziformis	22	243	0.491	-	0	0	97.09	2	0.0036%(1276/35769257)	3.849	-	-	N	-	-	7.8	30.938	3.376%|1.000|1.000|1.000
NGS397-1RL-UDB-167	Fungi	fun	Phycomyces	23	254	0.47	-	0	0	Phycomyces blakesleeanus	23	254	0.47	-	0	0	97.08	3	0.0031%(1690/53939167)	3.404	-	-	N	-	-	0	-	0.844%|1.000|1.000|1.000
NGS397-1RL-UDB-167	Fungi	fun	Ophiostoma	23	254	0.47	-	0	0	Ophiostoma novo-ulmi	23	254	0.47	-	0	0	96.5	1	0.0007%(222/31855394)	11.676	-	-	N	-	-	0	-	-
NGS397-1RL-UDB-167	Fungi	fun	Rhizomucor	22	243	0.45	-	0	0	Rhizomucor miehei	8	89	0.45	-	0	0	96.58	2	0.0022%(588/27314611)	2.328	-	-	N	-	-	0	-	-
NGS397-1RL-UDB-167	Fungi	fun	Absidia	22	243	0.45	-	0	0	Absidia repens	19	210	0.45	-	0	0	96.48	1	0.0065%(3072/47422896)	1.653	-	-	N	-	-	0	-	-
NGS397-1RL-UDB-167	Fungi	fun	Penicillium	21	232	0.429	-	0	0	Penicillium paneum	3	34	0.146	-	0	0	97.84	1	0.0014%(360/26579303)	6.578	-	-	N	-	-	0	-	8.439%|1.000|1.000|1.000
NGS397-1RL-UDB-167	Fungi	fun	Penicillium	21	232	0.429	Penicillium chrysogenum species complex	3	34	Penicillium chrysogenum	3	34	0.119	-	0	0	98.78	1	0.0009%(279/32525541)	1.613	-	-	N	-	-	0	-	42.194%|2.900|19.000|1.000
NGS397-1RL-UDB-167	Fungi	fun	Penicillium	21	232	0.429	-	0	0	Penicillium oxalicum	1	12	0.042	-	0	0	96.53	1	0.0026%(796/30680516)	1.063	-	-	N	-	-	0	-	4.219%|1.200|2.000|1.000
NGS397-1RL-UDB-167	Fungi	fun	Penicillium	21	232	0.429	-	0	0	Penicillium griseofulvum	1	12	0.044	-	0	0	97.81	1	0.001%(289/29140916)	1	-	-	N	-	-	0	-	5.063%|1.000|1.000|1.000
NGS397-1RL-UDB-167	Fungi	fun	Penicillium	21	232	0.429	-	0	0	Penicillium expansum	1	12	0.039	-	0	0	97.08	1	0.0033%(1089/32896497)	1.045	-	-	Y	-	-	7.8	1.406	1.688%|1.000|1.000|1.000
NGS397-1RL-UDB-167	Fungi	fun	Penicillium	21	232	0.429	-	0	0	Penicillium citrinum	1	12	0.038	-	0	0	100	1	0.0001%(50/33998198)	1	-	-	N	-	-	0	-	12.658%|1.067|2.000|1.000
NGS397-1RL-UDB-167	Fungi	fun	Clavispora	21	232	0.429	ClavisporaCandida clade	6	67	Candida intermedia	2	23	0.207	-	0	0	97.04	1	0.0053%(697/13162108)	2.241	-	-	N	-	-	0	-	8.439%|1.400|5.000|1.000
NGS397-1RL-UDB-167	Fungi	fun	Clavispora	21	232	0.429	-	0	0	Clavispora lusitaniae	1	12	0.113	-	0	0	97.72	1	0.0065%(783/12103903)	2.089	-	-	N	-	-	0	-	-
NGS397-1RL-UDB-167	Fungi	fun	Clavispora	21	232	0.429	ClavisporaCandida clade	6	67	Candida auris	1	12	0.11	-	0	0	96.7	1	0.006%(751/12431639)	1.246	-	-	N	-	-	0	-	-
NGS397-1RL-UDB-167	Fungi	fun	Pichia	20	221	0.409	-	0	0	Pichia kudriavzevii	9	100	0.23	-	0	0	96.61	3	0.0062%(669/10812555)	2.1	-	-	N	-	-	0	-	2.532%|4.000|10.000|1.000
NGS397-1RL-UDB-167	Fungi	fun	Pichia	20	221	0.409	-	0	0	Pichia membranifaciens	6	67	0.143	-	0	0	97.73	2	0.001%(112/11582150)	9.821	-	-	N	-	-	0	-	-
NGS397-1RL-UDB-167	Fungi	fun	Pichia	20	221	0.409	PichiaCandida clade	3	34	Candida ethanolica	3	34	0.035	-	0	0	96.45	1	0.0012%(284/23574706)	1.912	-	-	N	-	-	0	-	-
NGS397-1RL-UDB-167	Fungi	fun	Glarea	20	221	0.409	-	0	0	Glarea lozoyensis	20	221	0.409	-	0	0	97.09	1	0.0006%(255/39509734)	5.361	-	-	N	-	-	0	-	0.844%|1.000|1.000|1.000
NGS397-1RL-UDB-167	Fungi	fun	Beauveria	17	188	0.348	-	0	0	Beauveria bassiana	17	188	0.348	-	0	0	96.82	2	0.0029%(1073/37134214)	1.708	-	-	N	-	-	0	-	2.532%|1.000|1.000|1.000
NGS397-1RL-UDB-167	Fungi	fun	Arthrobotrys	17	188	0.348	-	0	0	Arthrobotrys oligospora	17	188	0.348	-	0	0	96.84	1	0.0038%(1506/39619008)	3.321	-	-	N	-	-	0	-	0.844%|1.000|1.000|1.000
NGS397-1RL-UDB-167	Fungi	fun	Tetrapisispora	14	155	0.286	-	0	0	Tetrapisispora phaffii	11	122	0.232	-	0	0	97.95	1	0.0016%(188/12115070)	5.016	-	-	N	-	-	0	-	-
NGS397-1RL-UDB-167	Fungi	fun	Tetrapisispora	14	155	0.286	-	0	0	Tetrapisispora blattae	3	34	0.055	-	0	0	96.55	2	0.0064%(903/14048593)	1.408	-	-	N	-	-	0	-	-
NGS397-1RL-UDB-167	Fungi	fun	Serpula	14	155	0.286	-	0	0	Serpula lacrymans	14	155	0.286	-	0	0	96.59	2	0.0049%(2111/42797233)	1.986	-	-	N	-	-	0	-	-
NGS397-1RL-UDB-167	Fungi	fun	Neofusicoccum	14	155	0.286	-	0	0	Neofusicoccum parvum	14	155	0.286	-	0	0	96.49	2	0.001%(436/42556088)	2.553	-	-	N	-	-	0	-	0.844%|1.000|1.000|1.000
NGS397-1RL-UDB-167	Fungi	fun	Leptosphaeria	13	144	0.266	Leptosphaeria maculans species complex	13	144	Leptosphaeria maculans	13	144	0.266	-	0	0	96.78	3	0.002%(883/43426637)	2.061	-	-	N	-	-	0	-	0.844%|1.000|1.000|1.000
NGS397-1RL-UDB-167	Fungi	fun	Brettanomyces	11	122	0.225	-	0	0	Brettanomyces bruxellensis	7	78	0.145	-	0	0	96.92	2	0.0102%(1339/13150648)	1.992	-	-	N	-	-	0	-	-
NGS397-1RL-UDB-167	Fungi	fun	Brettanomyces	11	122	0.225	-	0	0	Brettanomyces anomalus	4	45	0.079	-	0	0	97.12	2	0.0016%(219/13756739)	2.037	-	-	N	-	-	0	-	-
NGS397-1RL-UDB-167	Fungi	fun	Mucor	10	111	0.204	-	0	0	Mucor irregularis	7	78	0.204	-	0	0	96.3	3	0.0017%(566/33841596)	1.542	-	-	N	-	-	0	-	-
NGS397-1RL-UDB-167	Fungi	fun	Hanseniaspora	10	111	0.204	-	0	0	Hanseniaspora uvarum	7	78	0.204	-	0	0	96.57	3	0.0362%(3245/8966449)	1.164	-	-	N	-	-	0	-	7.595%|2.556|13.000|1.000
NGS397-1RL-UDB-167	Fungi	fun	Basidiobolus	10	111	0.204	-	0	0	Basidiobolus meristosporus	10	111	0.204	-	0	0	96.72	2	0.0039%(3476/89489060)	3.144	-	-	N	-	-	0	-	-
NGS397-1RL-UDB-167	Fungi	fun	Tuber	9	100	0.184	-	0	0	Tuber melanosporum	9	100	0.184	-	0	0	97.42	3	0.0008%(1017/124945702)	1.641	-	-	N	-	-	0	-	-
NGS397-1RL-UDB-167	Fungi	fun	Conidiobolus	9	100	0.184	-	0	0	Conidiobolus incongruus	9	100	0.184	-	0	0	96.97	3	0.0049%(4528/92938900)	2.213	-	-	Y	-	-	23.5	4.219	0.844%|1.000|1.000|1.000
NGS397-1RL-UDB-167	Fungi	fun	Vanrija	8	89	0.164	-	0	0	Vanrija humicola	8	89	0.164	-	0	0	97.25	5	0.003%(676/22632906)	1.547	-	-	N	-	-	7.8	11.25	0.844%|1.000|1.000|1.000
NGS397-1RL-UDB-167	Fungi	fun	Nosema	8	89	0.164	-	0	0	Nosema bombycis	7	78	0.164	-	0	0	97.89	4	0.0051%(802/15689776)	1.12	-	-	N	-	-	0	-	7.595%|1.111|2.000|1.000
NGS397-1RL-UDB-167	Fungi	fun	Blastomyces	8	89	0.164	-	0	0	Blastomyces dermatitidis	7	78	0.164	-	0	0	97.07	1	0.0011%(756/66608683)	2.21	-	-	N	-	-	0	-	-
NGS397-1RL-UDB-167	Fungi	fun	Talaromyces	7	78	0.143	Talaromyces sect. Islandici	3	34	Talaromyces wortmannii	2	23	0.049	-	0	0	96.97	1	0.0003%(98/38473473)	1.449	-	-	N	-	-	0	-	3.376%|1.000|1.000|1.000
NGS397-1RL-UDB-167	Fungi	fun	Talaromyces	7	78	0.143	Talaromyces sect. Talaromyces	2	23	Talaromyces marneffei	2	23	0.067	-	0	0	98.19	1	0.0007%(194/28307147)	1.485	-	-	N	-	-	0	-	0.844%|1.000|1.000|1.000
NGS397-1RL-UDB-167	Fungi	fun	Talaromyces	7	78	0.143	Talaromyces sect. Islandici	3	34	Talaromyces islandicus	1	12	0.027	-	0	0	97.97	1	0.0006%(196/34715840)	1	-	-	N	-	-	0	-	4.219%|1.000|1.000|1.000
NGS397-1RL-UDB-167	Fungi	fun	Nannizzia	7	78	0.143	-	0	0	Nannizzia gypsea	7	78	0.143	-	0	0	96.69	1	0.0035%(812/23272942)	1.515	-	-	N	-	-	0	-	-
NGS397-1RL-UDB-167	Fungi	fun	Nakaseomyces	7	78	0.143	-	0	0	Nakaseomyces delphensis	4	45	0.084	-	0	0	99.38	1	0.0032%(352/10867124)	1.136	-	-	N	-	-	0	-	-
NGS397-1RL-UDB-167	Fungi	fun	Nakaseomyces	7	78	0.143	NakaseomycesCandida clade	3	34	Candida glabrata	2	23	0.036	-	0	0	96.57	1	0.0149%(1893/12696838)	1.673	-	-	N	-	-	0	-	1.688%|2.500|4.000|1.000
NGS397-1RL-UDB-167	Fungi	fun	Nakaseomyces	7	78	0.143	NakaseomycesCandida clade	3	34	Candida castellii	1	12	0.023	-	0	0	96.76	1	0.0024%(248/10201440)	1	-	-	N	-	-	0	-	-
NGS397-1RL-UDB-167	Fungi	fun	Meira	7	78	0.143	-	0	0	Meira miltonrushii	7	78	0.143	-	0	0	97.13	3	0.0035%(614/17383515)	2.031	-	-	N	-	-	0	-	0.844%|1.000|1.000|1.000
NGS397-1RL-UDB-167	Fungi	fun	Amorphotheca	7	78	0.143	-	0	0	Amorphotheca resinae	7	78	0.143	-	0	0	97.64	1	0.0011%(312/28632918)	2.846	-	-	N	-	-	0	-	-
NGS397-1RL-UDB-167	Fungi	fun	Alternaria	7	78	0.143	Alternaria alternata complex	1	12	Alternaria alternata	1	12	0.143	-	0	0	96.62	1	0.0048%(1656/34280341)	1.546	-	-	Y	-	-	7.8	1.406	32.911%|2.333|37.000|1.000
NGS397-1RL-UDB-167	Fungi	fun	Stachybotrys	6	67	0.123	-	0	0	Stachybotrys chartarum	2	23	0.123	-	0	0	96.5	2	0.0009%(369/40797336)	2.881	-	-	N	-	-	0	-	10.970%|1.308|3.000|1.000
NGS397-1RL-UDB-167	Fungi	fun	Metarhizium	6	67	0.123	-	0	0	Metarhizium album	3	34	0.099	-	0	0	98.18	3	0.0011%(350/30449065)	1.286	-	-	N	-	-	0	-	21.941%|1.692|8.000|1.000
NGS397-1RL-UDB-167	Fungi	fun	Metarhizium	6	67	0.123	-	0	0	Metarhizium anisopliae	1	12	0.023	-	0	0	96.88	1	0.007%(2986/42848098)	1.106	-	-	Y	-	-	7.8	1.406	-
NGS397-1RL-UDB-167	Fungi	fun	Fomitiporia	6	67	0.123	-	0	0	Fomitiporia mediterranea	6	67	0.123	-	0	0	96.88	1	0.0005%(293/63354419)	3.857	-	-	N	-	-	0	-	-
NGS397-1RL-UDB-167	Fungi	fun	Scedosporium	5	56	0.102	-	0	0	Scedosporium apiospermum	3	34	0.102	-	0	0	96.88	2	0.0007%(322/43437139)	2.298	-	-	N	-	-	0	-	-
NGS397-1RL-UDB-167	Fungi	fun	Phialophora	5	56	0.102	-	0	0	Phialophora attinorum	3	34	0.064	-	0	0	97.3	1	0.0012%(372/30363635)	1.866	-	-	Y	-	-	7.8	4.219	0.844%|1.000|1.000|1.000
NGS397-1RL-UDB-167	Fungi	fun	Phialophora	5	56	0.102	-	0	0	Phialophora verrucosa	1	12	0.018	-	0	0	96.85	1	0.0012%(418/35456005)	1.05	-	-	N	-	-	0	-	-
NGS397-1RL-UDB-167	Fungi	fun	Phialophora	5	56	0.102	-	0	0	Phialophora americana	1	12	0.02	-	0	0	96.53	1	0.0022%(709/31616172)	1.549	-	-	Y	-	-	7.8	1.406	0.844%|1.000|1.000|1.000
NGS397-1RL-UDB-167	Fungi	fun	Phialocephala	5	56	0.102	-	0	0	Phialocephala scopiformis	5	56	0.102	-	0	0	97.28	1	0.0007%(354/48876257)	1.384	-	-	N	-	-	0	-	-
NGS397-1RL-UDB-167	Fungi	fun	Hyaloscypha	5	56	0.102	-	0	0	Hyaloscypha bicolor	5	56	0.102	-	0	0	97.77	2	0.0007%(612/82384847)	1.631	-	-	N	-	-	0	-	-
NGS397-1RL-UDB-167	Fungi	fun	Coccidioides	5	56	0.102	-	0	0	Coccidioides immitis	5	56	0.102	-	0	0	97.16	2	0.0016%(458/29016019)	1.821	-	-	N	-	-	0	-	-
NGS397-1RL-UDB-167	Fungi	fun	Aureobasidium	5	56	0.102	-	0	0	Aureobasidium melanogenum	3	34	0.076	-	0	0	98.25	1	0.001%(269/26113877)	1.286	-	-	Y	-	-	39.1	0.844	0.844%|1.000|1.000|1.000
NGS397-1RL-UDB-167	Fungi	fun	Aureobasidium	5	56	0.102	-	0	0	Aureobasidium namibiae	1	12	0.026	-	0	0	97.75	1	0.0002%(49/25428601)	1	-	-	N	-	-	0	-	2.532%|1.000|1.000|1.000
NGS397-1RL-UDB-167	Fungi	fun	Apiotrichum	5	56	0.102	-	0	0	Apiotrichum porosum	5	56	0.102	-	0	0	97.23	2	0.0068%(1722/25479456)	1.689	-	-	N	-	-	0	-	0.844%|1.000|1.000|1.000
NGS397-1RL-UDB-167	Fungi	fun	Acaromyces	5	56	0.102	-	0	0	Acaromyces ingoldii	5	56	0.102	-	0	0	97.05	1	0.0017%(322/19330111)	5.351	-	-	N	-	-	0	-	4.219%|1.200|2.000|1.000
NGS397-1RL-UDB-167	Fungi	fun	Valsa	4	45	0.082	-	0	0	Valsa mali	4	45	0.082	-	0	0	96.29	1	0.0044%(1959/44725953)	3.163	-	-	N	-	-	0	-	11.814%|1.071|2.000|1.000
NGS397-1RL-UDB-167	Fungi	fun	Trametes	4	45	0.082	-	0	0	Trametes versicolor	4	45	0.082	-	0	0	96.69	1	0.0007%(311/44794008)	2.817	-	-	N	-	-	0	-	5.063%|1.000|1.000|1.000
NGS397-1RL-UDB-167	Fungi	fun	Paracoccidioides	4	45	0.082	-	0	0	Paracoccidioides brasiliensis	3	34	0.063	-	0	0	96.83	1	0.0031%(940/29952540)	1.157	-	-	Y	-	-	15.7	2.109	-
NGS397-1RL-UDB-167	Fungi	fun	Paracoccidioides	4	45	0.082	-	0	0	Paracoccidioides lutzii	1	12	0.019	-	0	0	96.73	1	0.0012%(400/32925248)	1.113	-	-	N	-	-	0	-	-
NGS397-1RL-UDB-167	Fungi	fun	Naumovozyma	4	45	0.082	-	0	0	Naumovozyma dairenensis	4	45	0.082	-	0	0	96.68	1	0.002%(271/13527580)	1.982	-	-	N	-	-	0	-	-
NGS397-1RL-UDB-167	Fungi	fun	Mixia	4	45	0.082	-	0	0	Mixia osmundae	4	45	0.082	-	0	0	96.5	2	0.0083%(1123/13602334)	2.394	-	-	N	-	-	0	-	0.844%|1.000|1.000|1.000
NGS397-1RL-UDB-167	Fungi	fun	Enterocytozoon	4	45	0.082	-	0	0	Enterocytozoon bieneusi	4	45	0.082	-	0	0	98.27	2	0.009%(348/3852469)	1.287	-	-	N	-	-	7.8	5.625	5.063%|1.000|1.000|1.000
NGS397-1RL-UDB-167	Fungi	fun	Cercospora	4	45	0.082	-	0	0	Cercospora beticola	4	45	0.082	-	0	0	97.2	2	0.0007%(258/35234327)	1.55	-	-	N	-	-	7.8	5.625	17.722%|1.048|2.000|1.000
NGS397-1RL-UDB-167	Fungi	fun	Bipolaris	4	45	0.082	-	0	0	Bipolaris victoriae	3	34	0.082	-	0	0	97.34	2	0.0028%(963/33973299)	1.431	-	-	N	-	-	0	-	3.376%|1.000|1.000|1.000
NGS397-1RL-UDB-167	Fungi	fun	Tremella	3	34	0.061	-	0	0	Tremella mesenterica	3	34	0.061	-	0	0	96.94	1	0.0037%(1064/28639919)	1.387	-	-	Y	-	-	31.3	1.055	-
NGS397-1RL-UDB-167	Fungi	fun	Sporothrix	3	34	0.061	-	0	0	Sporothrix insectorum	2	23	0.042	-	0	0	96.83	1	0.0006%(220/34722120)	1.364	-	-	N	-	-	0	-	4.219%|1.000|1.000|1.000
NGS397-1RL-UDB-167	Fungi	fun	Sporothrix	3	34	0.061	-	0	0	Sporothrix pallida	1	12	0.019	-	0	0	96.61	1	0.0004%(146/37819765)	1	-	-	N	-	-	0	-	-
NGS397-1RL-UDB-167	Fungi	fun	Sporidiobolus	3	34	0.061	-	0	0	Sporidiobolus salmonicolor	3	34	0.061	-	0	0	96.92	1	0.0023%(471/20482600)	1.873	-	-	N	-	-	0	-	-
NGS397-1RL-UDB-167	Fungi	fun	Rhizoctonia	3	34	0.061	-	0	0	Rhizoctonia solani	3	34	0.061	-	0	0	96.56	1	0.0013%(523/39418891)	1.579	-	-	N	-	-	0	-	-
NGS397-1RL-UDB-167	Fungi	fun	Pseudogymnoascus	3	34	0.061	-	0	0	Pseudogymnoascus destructans	3	34	0.061	-	0	0	96.75	1	0.0152%(5440/35818201)	1.269	-	-	N	-	-	0	-	0.844%|1.000|1.000|1.000
NGS397-1RL-UDB-167	Fungi	fun	Microsporum	3	34	0.061	-	0	0	Microsporum canis	3	34	0.061	-	0	0	97.16	1	0.003%(709/23263091)	1.319	-	-	N	-	-	0	-	0.844%|1.000|1.000|1.000
NGS397-1RL-UDB-167	Fungi	fun	Lomentospora	3	34	0.061	-	0	0	Lomentospora prolificans	3	34	0.061	-	0	0	97.77	1	0.0034%(1244/37105313)	2.874	-	-	Y	-	-	7.8	4.219	-
NGS397-1RL-UDB-167	Fungi	fun	Lichtheimia	3	34	0.061	-	0	0	Lichtheimia ramosa	3	34	0.061	-	0	0	96.82	1	0.0014%(418/30708998)	2.022	-	-	N	-	-	0	-	0.844%|1.000|1.000|1.000
NGS397-1RL-UDB-167	Fungi	fun	Heterobasidion	3	34	0.061	Heterobasidion annosum species complex	3	34	Heterobasidion irregulare	3	34	0.061	-	0	0	97.21	1	0.0007%(235/33649967)	3.366	-	-	N	-	-	0	-	-
NGS397-1RL-UDB-167	Fungi	fun	Geotrichum	3	34	0.061	-	0	0	Geotrichum candidum	3	34	0.061	-	0	0	96.87	1	0.0022%(517/23664902)	1.797	-	-	N	-	-	0	-	2.532%|1.000|1.000|1.000
NGS397-1RL-UDB-167	Fungi	fun	Coniophora	3	34	0.061	-	0	0	Coniophora puteana	3	34	0.061	-	0	0	96.59	1	0.0007%(308/42968544)	1.442	-	-	N	-	-	0	-	-
NGS397-1RL-UDB-167	Fungi	fun	Candida	3	34	0.061	-	0	0	Candida tropicalis	2	23	0.041	-	0	0	98.56	2	0.0069%(1037/15100058)	1.275	-	-	N	-	-	0	-	12.658%|1764.933|24689.000|1.000
NGS397-1RL-UDB-167	Fungi	fun	Candida	3	34	0.061	-	0	0	Candida sojae	1	12	0.02	-	0	0	96.43	1	0.0016%(248/15184373)	1	-	-	N	-	-	0	-	-
NGS397-1RL-UDB-167	Fungi	fun	Zygosaccharomyces	2	23	0.041	-	0	0	Zygosaccharomyces rouxii	2	23	0.041	-	0	0	96.97	1	0.007%(684/9764635)	1.235	-	-	N	-	-	0	-	-
NGS397-1RL-UDB-167	Fungi	fun	Wallemia	2	23	0.041	-	0	0	Wallemia mellicola	1	12	0.02	-	0	0	96.27	1	0.0034%(330/9815586)	2.952	-	-	N	-	-	0	-	20.253%|1.208|3.000|1.000
NGS397-1RL-UDB-167	Fungi	fun	Wallemia	2	23	0.041	-	0	0	Wallemia ichthyophaga	1	12	0.021	-	0	0	96.75	1	0.0029%(281/9655632)	3.879	-	-	N	-	-	0	-	4.219%|2.200|7.000|1.000
NGS397-1RL-UDB-167	Fungi	fun	Uncinocarpus	2	23	0.041	-	0	0	Uncinocarpus reesii	2	23	0.041	-	0	0	97.17	1	0.0049%(1104/22348905)	1.079	-	-	N	-	-	0	-	-
NGS397-1RL-UDB-167	Fungi	fun	Rhytidhysteron	2	23	0.041	-	0	0	Rhytidhysteron rufulum	2	23	0.041	-	0	0	96.66	2	0.001%(385/39602864)	1.4	-	-	N	-	-	0	-	1.688%|1.000|1.000|1.000
NGS397-1RL-UDB-167	Fungi	fun	Pyricularia	2	23	0.041	-	0	0	Pyricularia oryzae	2	23	0.041	-	0	0	96.65	1	0.0015%(668/45612971)	1.027	-	-	N	-	-	0	-	1.688%|1.000|1.000|1.000
NGS397-1RL-UDB-167	Fungi	fun	Punctularia	2	23	0.041	-	0	0	Punctularia strigosozonata	2	23	0.041	-	0	0	96.55	2	0.0016%(531/34171901)	1.311	-	-	N	-	-	0	-	-
NGS397-1RL-UDB-167	Fungi	fun	Ogataea	2	23	0.041	-	0	0	Ogataea methanolica	1	12	0.041	-	0	0	96.48	1	0.001%(150/15086366)	1	-	-	N	-	-	0	-	-
NGS397-1RL-UDB-167	Fungi	fun	Moesziomyces	2	23	0.041	-	0	0	Moesziomyces antarcticus	2	23	0.041	-	0	0	98.2	2	0.0185%(3408/18376790)	1.216	-	-	N	-	-	0	-	8.439%|1.000|1.000|1.000
NGS397-1RL-UDB-167	Fungi	fun	Fonsecaea	2	23	0.041	-	0	0	Fonsecaea pedrosoi	1	12	0.041	-	0	0	97.22	1	0.0004%(152/34688880)	1.625	-	-	N	-	-	0	-	-
NGS397-1RL-UDB-167	Fungi	fun	Cyberlindnera	2	23	0.041	-	0	0	Cyberlindnera fabianii	2	23	0.041	-	0	0	96.94	2	0.008%(979/12188250)	1.448	-	-	N	-	-	0	-	3.376%|1.250|2.000|1.000
NGS397-1RL-UDB-167	Fungi	fun	Cunninghamella	2	23	0.041	-	0	0	Cunninghamella bertholletiae	2	23	0.041	-	0	0	96.42	1	0.0026%(806/31057467)	2.081	-	-	N	-	-	0	-	1.688%|1945.500|3785.000|106.000
NGS397-1RL-UDB-167	Fungi	fun	Baudoinia	2	23	0.041	-	0	0	Baudoinia panamericana	2	23	0.041	-	0	0	97.27	1	0.0014%(312/21875620)	1.907	-	-	N	-	-	0	-	0.844%|1.000|1.000|1.000
NGS397-1RL-UDB-167	Fungi	fun	Acremonium	2	23	0.041	-	0	0	Acremonium chrysogenum	2	23	0.041	-	0	0	97.95	2	0.0009%(250/28578527)	1.4	-	-	Y	-	-	7.8	2.813	0.844%|1.000|1.000|1.000
NGS397-1RL-UDB-167	Fungi	fun	Zymoseptoria	1	12	0.02	-	0	0	Zymoseptoria tritici	1	12	0.02	-	0	0	97.86	1	0.004%(1574/39328958)	1.233	-	-	N	-	-	0	-	-
NGS397-1RL-UDB-167	Fungi	fun	Yamadazyma	1	12	0.02	YamadazymaCandida clade	1	12	Candida aaseri	1	12	0.02	-	0	0	96.6	1	0.0032%(335/10484473)	2.215	-	-	N	-	-	0	-	0.844%|1.000|1.000|1.000
NGS397-1RL-UDB-167	Fungi	fun	Vavraia	1	12	0.02	-	0	0	Vavraia culicis	1	12	0.02	-	0	0	95.65	1	0.0008%(46/6118689)	1	-	-	N	-	-	0	-	-
NGS397-1RL-UDB-167	Fungi	fun	Vanderwaltozyma	1	12	0.02	-	0	0	Vanderwaltozyma polyspora	1	12	0.02	-	0	0	96.43	1	0.0036%(532/14674591)	1.395	-	-	N	-	-	0	-	-
NGS397-1RL-UDB-167	Fungi	fun	Ustilago	1	12	0.02	-	0	0	Ustilago trichophora	1	12	0.02	-	0	0	96.67	1	0.0058%(2259/39002873)	1.171	-	-	N	-	-	0	-	-
NGS397-1RL-UDB-167	Fungi	fun	Tilletia	1	12	0.02	-	0	0	Tilletia walkeri	1	12	0.02	-	0	0	96.54	1	0.0023%(569/24274610)	3.747	-	-	N	-	-	0	-	-
NGS397-1RL-UDB-167	Fungi	fun	Sugiyamaella	1	12	0.02	-	0	0	Sugiyamaella lignohabitans	1	12	0.02	-	0	0	97.33	1	0.006%(955/15938258)	1.643	-	-	N	-	-	0	-	-
NGS397-1RL-UDB-167	Fungi	fun	Spraguea	1	12	0.02	-	0	0	Spraguea lophii	1	12	0.02	-	0	0	95.89	1	0.0017%(96/5736809)	1	-	-	N	-	-	0	-	-
NGS397-1RL-UDB-167	Fungi	fun	Sphaerulina	1	12	0.02	-	0	0	Sphaerulina musiva	1	12	0.02	-	0	0	97.31	1	0.0007%(197/29352103)	1	-	-	N	-	-	0	-	-
NGS397-1RL-UDB-167	Fungi	fun	Sclerotinia	1	12	0.02	-	0	0	Sclerotinia sclerotiorum	1	12	0.02	-	0	0	97.31	1	0.003%(1183/38906597)	1.26	-	-	N	-	-	0	-	3.376%|1.250|2.000|1.000
NGS397-1RL-UDB-167	Fungi	fun	Samsoniella	1	12	0.02	-	0	0	Samsoniella hepiali	1	12	0.02	-	0	0	96.78	1	0.0065%(2259/34681960)	3.242	-	-	Y	-	-	7.8	1.406	0.844%|1.000|1.000|1.000
NGS397-1RL-UDB-167	Fungi	fun	Saccharomyces	1	12	0.02	-	0	0	Saccharomyces cerevisiae	1	12	0.02	-	0	0	98.66	1	0.003%(370/12157105)	1.216	-	-	N	-	-	0	-	18.565%|3.909|56.000|1.000
NGS397-1RL-UDB-167	Fungi	fun	Rhodotorula	1	12	0.02	-	0	0	Rhodotorula toruloides	1	12	0.02	-	0	0	96.59	1	0.0188%(3887/20683845)	1.132	-	-	N	-	-	0	-	-
NGS397-1RL-UDB-167	Fungi	fun	Rasamsonia	1	12	0.02	-	0	0	Rasamsonia emersonii	1	12	0.02	-	0	0	96.7	1	0.0002%(48/28248805)	2.958	-	-	N	-	-	0	-	-
NGS397-1RL-UDB-167	Fungi	fun	Pyrrhoderma	1	12	0.02	-	0	0	Pyrrhoderma noxium	1	12	0.02	-	0	0	96.58	1	0.0051%(1601/31607963)	1.383	-	-	N	-	-	0	-	-
NGS397-1RL-UDB-167	Fungi	fun	Pseudomicrostroma	1	12	0.02	-	0	0	Pseudomicrostroma glucosiphilum	1	12	0.02	-	0	0	96.69	1	0.0022%(385/17184282)	2.182	-	-	N	-	-	0	-	0.844%|1.000|1.000|1.000
NGS397-1RL-UDB-167	Fungi	fun	Pochonia	1	12	0.02	-	0	0	Pochonia chlamydosporia	1	12	0.02	-	0	0	96.52	1	0.0002%(100/44215803)	1	-	-	N	-	-	0	-	-
NGS397-1RL-UDB-167	Fungi	fun	Phaeoacremonium	1	12	0.02	-	0	0	Phaeoacremonium minimum	1	12	0.02	-	0	0	96.66	1	0.0005%(253/47435297)	1.747	-	-	N	-	-	0	-	2.532%|1.000|1.000|1.000
NGS397-1RL-UDB-167	Fungi	fun	Pascua	1	12	0.02	-	0	0	Pascua guehoae	1	12	0.02	-	0	0	96.23	1	0.0005%(181/33698914)	1.072	-	-	N	-	-	0	-	-
NGS397-1RL-UDB-167	Fungi	fun	Marssonina	1	12	0.02	-	0	0	Marssonina brunnea	1	12	0.02	-	0	0	96.94	1	0.001%(502/50376027)	1.655	-	-	N	-	-	0	-	-
NGS397-1RL-UDB-167	Fungi	fun	Lachancea	1	12	0.02	-	0	0	Lachancea waltii	1	12	0.02	-	0	0	96.49	1	0.005%(548/10912112)	1.084	-	-	N	-	-	0	-	36.709%|1.000|1.000|1.000
NGS397-1RL-UDB-167	Fungi	fun	Hyphopichia	1	12	0.02	-	0	0	Hyphopichia burtonii	1	12	0.02	-	0	0	96.25	1	0.0077%(967/12496550)	1.229	-	-	N	-	-	0	-	2.532%|1.000|1.000|1.000
NGS397-1RL-UDB-167	Fungi	fun	Grosmannia	1	12	0.02	-	0	0	Grosmannia clavigera	1	12	0.02	-	0	0	96.75	1	0.0015%(448/29793581)	1.324	-	-	N	-	-	0	-	5.063%|1.000|1.000|1.000
NGS397-1RL-UDB-167	Fungi	fun	Gloeophyllum	1	12	0.02	-	0	0	Gloeophyllum trabeum	1	12	0.02	-	0	0	96.78	1	0.0004%(156/37178225)	4.737	-	-	N	-	-	0	-	0.844%|1.000|1.000|1.000
NGS397-1RL-UDB-167	Fungi	fun	Fibroporia	1	12	0.02	-	0	0	Fibroporia radiculosa	1	12	0.02	-	0	0	97.19	1	0.0004%(106/28378039)	3.302	-	-	N	-	-	0	-	-
NGS397-1RL-UDB-167	Fungi	fun	Endocarpon	1	12	0.02	-	0	0	Endocarpon pusillum	1	12	0.02	-	0	0	97.19	1	0.0001%(49/37173200)	1.939	-	-	N	-	-	0	-	-
NGS397-1RL-UDB-167	Fungi	fun	Cutaneotrichosporon	1	12	0.02	-	0	0	Cutaneotrichosporon oleaginosum	1	12	0.02	-	0	0	96.69	1	0.0042%(838/19820908)	1.778	-	-	N	-	-	0	-	1.688%|1.000|1.000|1.000
NGS397-1RL-UDB-167	Fungi	fun	Cladosporium	1	12	0.02	-	0	0	Cladosporium cladosporioides	1	12	0.02	-	0	0	96.72	1	0.0014%(450/33225733)	1.333	-	-	N	-	-	0	-	21.097%|1.320|3.000|1.000
NGS397-1RL-UDB-167	Fungi	fun	Cladophialophora	1	12	0.02	-	0	0	Cladophialophora carrionii	1	12	0.02	-	0	0	97.07	1	0.0033%(972/29805862)	1.593	-	-	N	-	-	0	-	-
NGS397-1RL-UDB-167	Fungi	fun	Ceraceosorus	1	12	0.02	-	0	0	Ceraceosorus guamensis	1	12	0.02	-	0	0	96.85	1	0.0002%(48/24148100)	1	-	-	N	-	-	0	-	-
NGS397-1RL-UDB-167	Viruses	vir	Pegivirus	8393	92363	99.869	-	0	0	Pegivirus C	8393	92363	99.869	-	0	0	96.65	73	55.5106%(5213/9391)	29.764	-	-	N	-	-	0	-	-
NGS397-1RL-UDB-167	Viruses	vir	Alphatorquevirus	11	122	0.131	-	0	0	Torque teno virus 19	7	78	0.131	-	0	0	97.28	5	7.4842%(285/3808)	1.558	-	-	N	-	-	0	-	3.376%|118.000|271.000|2.000
NGS397-1RL-UDB-167	Parasite	par	Parachlorella	1697	18676	26.984	-	0	0	Parachlorella kessleri	1697	18676	26.984	-	0	0	96.75	7	0.0071%(4224/59110279)	27.44	-	-	N	-	-	0	-	-
NGS397-1RL-UDB-167	Parasite	par	Cyanophora	1018	11203	16.187	-	0	0	Cyanophora paradoxa	1018	11203	16.187	-	0	0	97.09	8	0.0142%(14212/99940401)	8.192	-	-	N	-	-	0	-	-
NGS397-1RL-UDB-167	Parasite	par	Cryptosporidium	524	5767	8.332	-	0	0	Cryptosporidium muris	62	683	4.24	-	0	0	96.65	6	0.0637%(5872/9223650)	2.398	-	-	N	-	-	0	-	-
NGS397-1RL-UDB-167	Parasite	par	Cryptosporidium	524	5767	8.332	-	0	0	Cryptosporidium baileyi	55	606	4.092	-	0	0	96.68	4	0.039%(3303/8477973)	4.429	-	-	N	-	-	0	-	-
NGS397-1RL-UDB-167	Parasite	par	Eimeria	332	3654	5.279	-	0	0	Eimeria maxima	89	980	4.497	-	0	0	96.66	6	0.005%(2284/45975062)	6.181	-	-	N	-	-	0	-	-
NGS397-1RL-UDB-167	Parasite	par	Eimeria	332	3654	5.279	-	0	0	Eimeria brunetti	22	243	0.782	-	0	0	96.37	6	0.0021%(1388/65313988)	3.335	-	-	N	-	-	0	-	-
NGS397-1RL-UDB-167	Parasite	par	Saprolegnia	329	3621	5.231	-	0	0	Saprolegnia parasitica	284	3126	5.231	-	0	0	97.47	4	0.0273%(14531/53131624)	3.329	-	-	N	-	-	0	-	-
NGS397-1RL-UDB-167	Parasite	par	Blastocystis	275	3027	4.373	-	0	0	Blastocystis hominis	275	3027	4.373	-	0	0	97.18	23	0.0539%(10144/18817245)	2.261	-	-	N	-	-	0	-	-
NGS397-1RL-UDB-167	Parasite	par	Balamuthia	212	2334	3.371	-	0	0	Balamuthia mandrillaris	212	2334	3.371	-	0	0	97.12	60	0.0407%(27518/67656513)	1.307	-	-	N	-	-	23.5	99.375	-
NGS397-1RL-UDB-167	Parasite	par	Pythium	206	2267	3.276	-	0	0	Pythium aphanidermatum	195	2146	3.276	-	0	0	98.27	3	0.0044%(1561/35876849)	11.314	-	-	N	-	-	0	-	-
NGS397-1RL-UDB-167	Parasite	par	Trypanosoma	176	1937	2.799	-	0	0	Trypanosoma congolense	19	210	1.785	-	0	0	97.77	13	0.0164%(6768/41233446)	1.102	-	-	N	-	-	0	-	-
NGS397-1RL-UDB-167	Parasite	par	Trypanosoma	176	1937	2.799	Trypanosoma with unspecified subgenus	8	89	Trypanosoma theileri	5	56	0.65	-	0	0	97.15	5	0.0038%(1135/29820465)	1.266	-	-	N	-	-	0	-	-
NGS397-1RL-UDB-167	Parasite	par	Trypanosoma	176	1937	2.799	-	0	0	Trypanosoma cruzi	5	56	0.364	-	0	0	97.5	4	0.0107%(5699/53270976)	1.221	-	-	N	-	-	0	-	-
NGS397-1RL-UDB-167	Parasite	par	Plasmodium	167	1838	2.655	Plasmodium Plasmodium	54	595	Plasmodium malariae	21	232	2.655	-	0	0	96.85	3	0.001%(333/33612066)	4.865	-	-	N	-	-	0	-	-
NGS397-1RL-UDB-167	Parasite	par	Babesia	157	1728	2.496	-	0	0	Babesia bigemina	10	111	1.143	-	0	0	96.86	3	0.0118%(1630/13840936)	4.637	-	-	N	-	-	0	-	-
NGS397-1RL-UDB-167	Parasite	par	Babesia	157	1728	2.496	-	0	0	Babesia bovis	7	78	1.354	-	0	0	96.41	4	0.0174%(1422/8179706)	3.302	-	-	N	-	-	0	-	-
NGS397-1RL-UDB-167	Parasite	par	Naegleria	133	1464	2.115	-	0	0	Naegleria gruberi	38	419	2.115	-	0	0	97.69	3	0.0063%(2584/40964085)	2.118	-	-	N	-	-	0	-	-
NGS397-1RL-UDB-167	Parasite	par	Brugia	119	1310	1.892	-	0	0	Brugia timori	112	1233	1.892	-	0	0	97.4	4	0.0067%(3920/58761369)	4.641	-	-	N	-	-	0	-	3.376%|2.000|2.000|2.000
NGS397-1RL-UDB-167	Parasite	par	Toxoplasma	109	1200	1.733	-	0	0	Toxoplasma gondii	109	1200	1.733	-	0	0	97.04	4	0.0265%(17216/64956358)	1.707	-	-	N	-	-	0	-	-
NGS397-1RL-UDB-167	Parasite	par	Aphanomyces	109	1200	1.733	-	0	0	Aphanomyces astaci	70	771	1.733	-	0	0	97.21	4	0.0129%(9821/75844385)	3.302	-	-	N	-	-	0	-	-
NGS397-1RL-UDB-167	Parasite	par	Phytophthora	93	1024	1.479	-	0	0	Phytophthora infestans	16	177	0.668	-	0	0	96.81	5	0.0076%(15191/200673608)	2.318	-	-	N	-	-	0	-	-
NGS397-1RL-UDB-167	Parasite	par	Phytophthora	93	1024	1.479	-	0	0	Phytophthora sojae	8	89	0.811	-	0	0	96.99	4	0.0054%(4480/82597641)	2.214	-	-	N	-	-	0	-	-
NGS397-1RL-UDB-167	Parasite	par	Globisporangium	70	771	1.113	-	0	0	Globisporangium irregulare	3	34	1.113	-	0	0	96.44	3	0.0051%(2245/43603753)	4.232	-	-	N	-	-	0	-	-
NGS397-1RL-UDB-167	Parasite	par	Trichoplax	65	716	1.034	-	0	0	Trichoplax adhaerens	65	716	1.034	-	0	0	96.53	7	0.0038%(4064/105631681)	2.49	-	-	N	-	-	0	-	-
NGS397-1RL-UDB-167	Parasite	par	Trichuris	63	694	1.002	-	0	0	Trichuris trichiura	63	694	1.002	-	0	0	97.53	7	0.0034%(2558/75184368)	2.282	-	-	N	-	-	0	-	1.688%|10.000|11.000|9.000
NGS397-1RL-UDB-167	Parasite	par	Schistosoma	61	672	0.97	-	0	0	Schistosoma japonicum	24	265	0.493	-	0	0	96.25	4	0.0004%(1359/369900518)	2.588	-	-	Y	-	-	125.2	2.109	-
NGS397-1RL-UDB-167	Parasite	par	Schistosoma	61	672	0.97	-	0	0	Schistosoma margrebowiei	9	100	0.187	-	0	0	96.04	4	0.0002%(595/365551000)	2.852	-	-	Y	-	-	70.4	1.406	-
NGS397-1RL-UDB-167	Parasite	par	Schistosoma	61	672	0.97	-	0	0	Schistosoma mansoni	9	100	0.188	-	0	0	97.2	6	0.0006%(2098/364532512)	2.11	-	-	Y	-	-	101.7	0.974	0.844%|2.000|2.000|2.000
NGS397-1RL-UDB-167	Parasite	par	Schistosoma	61	672	0.97	-	0	0	Schistosoma haematobium	5	56	0.102	-	0	0	96.26	3	0.0002%(720/371387711)	1.886	-	-	N	-	-	0	-	-
NGS397-1RL-UDB-167	Parasite	par	Dracunculus	60	661	0.954	-	0	0	Dracunculus medinensis	60	661	0.954	-	0	0	96.19	12	0.0009%(933/103652192)	3.913	-	-	N	-	-	0	-	-
NGS397-1RL-UDB-167	Parasite	par	Toxocara	52	573	0.827	-	0	0	Toxocara canis	52	573	0.827	-	0	0	96.34	5	0.0004%(1392/310215069)	11.611	-	-	N	-	-	0	-	-
NGS397-1RL-UDB-167	Parasite	par	Acanthamoeba	50	551	0.795	-	0	0	Acanthamoeba palestinensis	14	155	0.467	-	0	0	97.09	4	0.0022%(2082/94938526)	1.969	-	-	N	-	-	0	-	16.878%|2.400|6.000|1.000
NGS397-1RL-UDB-167	Parasite	par	Acanthamoeba	50	551	0.795	-	0	0	Acanthamoeba culbertsoni	5	56	0.328	-	0	0	96.53	3	0.0012%(597/48214834)	1.698	-	-	N	-	-	0	-	-
NGS397-1RL-UDB-167	Parasite	par	Fasciolopsis	44	485	0.7	-	0	0	Fasciolopsis buski	44	485	0.7	-	0	0	96.26	6	0.0002%(1201/748157630)	3.092	-	-	N	-	-	0	-	-
NGS397-1RL-UDB-167	Parasite	par	Paragonimus	43	474	0.684	-	0	0	Paragonimus westermani	43	474	0.684	-	0	0	96.18	6	<0.0001%(861/922849782)	4.278	-	-	N	-	-	0	-	-
NGS397-1RL-UDB-167	Parasite	par	Hyaloperonospora	37	408	0.588	-	0	0	Hyaloperonospora arabidopsidis	37	408	0.588	-	0	0	96.91	9	0.004%(3108/77790843)	2.848	-	-	N	-	-	0	-	-
NGS397-1RL-UDB-167	Parasite	par	Angiostrongylus	25	276	0.398	-	0	0	Angiostrongylus cantonensis	16	177	0.398	-	0	0	97.46	3	0.0003%(881/283720784)	1.938	-	-	N	-	-	0	-	-
NGS397-1RL-UDB-167	Parasite	par	Entamoeba	19	210	0.302	-	0	0	Entamoeba dispar	5	56	0.207	-	0	0	97.31	5	0.0068%(1615/23811740)	1.103	-	-	N	-	-	0	-	0.844%|1.000|1.000|1.000
NGS397-1RL-UDB-167	Parasite	par	Entamoeba	19	210	0.302	-	0	0	Entamoeba histolytica	2	23	0.095	-	0	0	96.39	1	0.0015%(320/20834489)	1.525	-	-	N	-	-	0	-	-
NGS397-1RL-UDB-167	Parasite	par	Fasciola	9	100	0.143	-	0	0	Fasciola hepatica	9	100	0.143	-	0	0	96.69	5	0.0002%(2071/1203638442)	1.584	-	-	N	-	-	0	-	-
NGS397-1RL-UDB-167	Parasite	par	Dibothriocephalus	9	100	0.143	-	0	0	Dibothriocephalus latus	9	100	0.143	-	0	0	96.17	5	<0.0001%(366/507135714)	1.609	-	-	Y	-	-	23.5	4.219	-
NGS397-1RL-UDB-167	Parasite	par	Onchocerca	6	67	0.095	-	0	0	Onchocerca volvulus	6	67	0.095	-	0	0	96.27	5	0.0004%(346/96256646)	1.257	-	-	N	-	-	0	-	-
NGS397-1RL-UDB-167	Parasite	par	Echinococcus	6	67	0.095	-	0	0	Echinococcus multilocularis	5	56	0.095	-	0	0	96.25	4	0.0008%(920/114960251)	1.047	-	-	Y	-	-	23.5	2.344	-
NGS397-1RL-UDB-167	Parasite	par	Spirometra	5	56	0.08	-	0	0	Spirometra erinaceieuropaei	5	56	0.08	-	0	0	96.27	3	<0.0001%(776/795501407)	1.322	-	-	N	-	-	0	-	-
NGS397-1RL-UDB-167	Parasite	par	Phytopythium	5	56	0.08	-	0	0	Phytopythium vexans	5	56	0.08	-	0	0	97.3	3	0.009%(3749/41725573)	2.808	-	-	N	-	-	0	-	-
NGS397-1RL-UDB-167	Parasite	par	Necator	4	45	0.064	-	0	0	Necator americanus	4	45	0.064	-	0	0	97.54	4	<0.0001%(198/244007677)	1	-	-	N	-	-	0	-	0.844%|1.000|1.000|1.000
