# Supplementary material for: Nasal and cutaneous mucormycosis in two patients with lymphoma after chemotherapy and target therapy: Early detection by metagenomic next-generation sequencing
Source: Front Cell Infect Microbiol. 2022 Sep 16;12:960766. doi: 10.3389/fcimb.2022.960766 (PMC9524479; doi:10.3389/fcimb.2022.960766)
Supplement: Supplementary file 4 [file DataSheet_4.xlsx]

## Sheet: NGS397-1DL-UDB-160.bsd.format
#Sample	Kingdom	Gram+/-	Genus Latin name	Genus Raw reads	Genus normalized reads	Genus Relative Abundance (%)	Complex Group Name	Complex Raw reads	Complex normalized reads	Species Latin name	Number of species raw reads	Number of species normalized reads	Species relative abundance (%)	Subtype	Number of subtype raw reads	Number of isoform normalized reads	Identity	S_bin_num	Coverage(ratio)	Depth	Q16sAbuandance	SD-level	BSD-conclusion	BSD-Freq-mean-max-min(ZZ20211001)	FoldChange(BSD)	NCEvenCount	FoldChange(NC)	HistroyBSD(Freq-mean-max-min)
NGS397-1DL-UDB-160	Bacteria	G-	Acinetobacter	894	292	17.1	-	0	0	Acinetobacter johnsonii	302	99	12.418	-	0	0	98.66	93	0.4493%(15909/3540498)	1.013	-	A	Y	100.000%|126.122|537.000|7.000	0.78	76.6	1.284	89.873%|149.920|3897.000|1.000
NGS397-1DL-UDB-160	Bacteria	G-	Acinetobacter	894	292	17.1	-	0	0	Acinetobacter guillouiae	146	48	4.573	-	0	0	98.52	71	0.1659%(7711/4648418)	1.01	-	C	Y	26.829%|8.727|13.000|3.000	5.449	75.2	0.632	11.814%|10.071|78.000|1.000
NGS397-1DL-UDB-160	Bacteria	G-	Acinetobacter	894	292	17.1	Acinetobacter calcoaceticusbaumannii complex	76	25	Acinetobacter baumannii	3	1	0.109	-	0	0	97.82	3	0.0087%(347/3990425)	1	-	C	Y	73.171%|2.433|14.000|1.000	0.402	0.7	1.429	50.211%|6.899|151.000|1.000
NGS397-1DL-UDB-160	Bacteria	G-	Rhizobium	738	241	14.116	-	0	0	Rhizobium pusense	718	234	14.116	-	0	0	99.08	95	0.8087%(44422/5492901)	1.008	-	A	N	58.537%|13.500|66.000|1.000	17.324	32.1	7.277	41.350%|10.714|251.000|1.000
NGS397-1DL-UDB-160	Bacteria	G-	Pseudomonas	333	109	6.37	Pseudomonas putida group	156	51	Pseudomonas mosselii	122	40	6.184	-	0	0	99.29	73	0.1548%(8888/5742165)	1.007	-	-	N	-	-	4.8	8.302	-
NGS397-1DL-UDB-160	Bacteria	G-	Pseudomonas	333	109	6.37	Pseudomonas aeruginosa group	19	7	Pseudomonas aeruginosa	4	2	0.186	-	0	0	98.77	3	0.0032%(200/6264404)	1	-	C	Y	82.927%|5.029|38.000|1.000	0.259	0.7	1.905	64.979%|248.818|18375.000|1.000
NGS397-1DL-UDB-160	Bacteria	G+	Thermus	327	107	6.255	-	0	0	Thermus scotoductus	101	33	6.255	-	0	0	99.06	60	0.4087%(9625/2355186)	1.012	-	A	N	63.415%|16.462|126.000|2.000	1.999	0	-	31.224%|16.108|120.000|1.000
NGS397-1DL-UDB-160	Bacteria	G-	Massilia	281	92	5.375	-	0	0	Massilia timonae	238	78	5.375	-	0	0	98.75	92	0.2218%(13240/5969261)	1.007	-	A	N	26.829%|11.636|30.000|2.000	6.662	14.4	5.398	32.911%|16.282|269.000|1.000
NGS397-1DL-UDB-160	Bacteria	G+	Cutibacterium	219	72	4.189	-	0	0	Cutibacterium acnes	168	55	4.189	-	0	0	99.47	78	0.3888%(9954/2560265)	1.01	-	A	Y	100.000%|216.366|1050.000|28.000	0.253	123.1	0.445	97.468%|156.359|2737.000|1.000
NGS397-1DL-UDB-160	Bacteria	G-	Bradyrhizobium	196	64	3.749	-	0	0	Bradyrhizobium japonicum	77	26	3.045	-	0	0	97.14	23	0.0227%(2044/9002274)	1	-	A	Y	29.268%|11.667|31.000|3.000	2.15	26	0.965	20.253%|5.583|22.000|1.000
NGS397-1DL-UDB-160	Bacteria	G-	Bradyrhizobium	196	64	3.749	-	0	0	Bradyrhizobium diazoefficiens	18	6	0.704	-	0	0	96.92	16	0.0252%(2292/9106064)	1	-	D	N	9.756%|3.750|7.000|2.000	1.563	0	-	4.219%|3.000|8.000|1.000
NGS397-1DL-UDB-160	Bacteria	G-	Methylorubrum	179	59	3.424	-	0	0	Methylorubrum populi	113	37	2.804	-	0	0	98.15	59	0.11%(6538/5943875)	1	-	D	Y	14.634%|5.333|11.000|2.000	6.901	50.6	0.727	12.658%|4.667|16.000|1.000
NGS397-1DL-UDB-160	Bacteria	G-	Methylorubrum	179	59	3.424	-	0	0	Methylorubrum extorquens	23	8	0.62	-	0	0	97.36	20	0.0381%(2087/5471154)	1	-	C	N	39.024%|4.188|10.000|1.000	1.789	0	-	34.599%|3.366|9.000|1.000
NGS397-1DL-UDB-160	Bacteria	G-	Afipia	162	53	3.099	-	0	0	Afipia broomeae	138	45	3.099	-	0	0	97.98	68	0.1786%(9400/5261968)	1	-	C	Y	29.268%|6.667|23.000|2.000	6.743	43.8	1.027	22.785%|3.444|36.000|1.000
NGS397-1DL-UDB-160	Bacteria	G+	Staphylococcus	160	53	3.06	-	0	0	Staphylococcus epidermidis	50	17	1.186	-	0	0	99.1	42	0.1044%(2600/2491058)	1	-	A	Y	97.561%|50.750|272.000|7.000	0.321	9.6	1.701	76.371%|47.895|1268.000|1.000
NGS397-1DL-UDB-160	Bacteria	G+	Staphylococcus	160	53	3.06	-	0	0	Staphylococcus haemolyticus	33	11	0.762	-	0	0	98.59	26	0.0664%(1700/2560146)	1	-	A	N	73.171%|69.533|587.000|7.000	0.155	0	-	52.743%|60.760|807.000|1.000
NGS397-1DL-UDB-160	Bacteria	G+	Staphylococcus	160	53	3.06	-	0	0	Staphylococcus hominis	24	8	0.628	-	0	0	98.92	22	0.0619%(1398/2257431)	1.001	-	A	Y	95.122%|114.410|959.000|12.000	0.068	6.8	1.143	84.810%|100.900|2037.000|1.000
NGS397-1DL-UDB-160	Bacteria	G+	Staphylococcus	160	53	3.06	-	0	0	Staphylococcus warneri	19	7	0.442	-	0	0	99.69	19	0.0236%(600/2541629)	1	-	A	N	41.463%|21.412|52.000|3.000	0.289	0	-	40.506%|26.729|429.000|1.000
NGS397-1DL-UDB-160	Bacteria	G+	Staphylococcus	160	53	3.06	-	0	0	Staphylococcus aureus	2	1	0.042	-	0	0	100	2	0.0035%(100/2821361)	1	-	C	N	60.976%|1.920|6.000|1.000	0.339	0	-	28.692%|1.882|7.000|1.000
NGS397-1DL-UDB-160	Bacteria	G-	Flavobacterium	139	46	2.659	-	0	0	Flavobacterium daejeonense	46	15	1.96	-	0	0	97.5	27	0.0357%(1339/3755556)	1	-	A	Y	36.585%|11.133|51.000|2.000	1.346	10.3	1.461	26.160%|7.806|39.000|1.000
NGS397-1DL-UDB-160	Bacteria	G-	Flavobacterium	139	46	2.659	-	0	0	Flavobacterium succinicans	16	6	0.699	-	0	0	97.44	13	0.0216%(793/3664904)	1	-	C	Y	31.707%|5.615|20.000|2.000	0.928	6.2	0.847	22.785%|4.148|20.000|1.000
NGS397-1DL-UDB-160	Bacteria	G-	Agrobacterium	130	43	2.487	Agrobacterium tumefaciens complex	84	28	Agrobacterium tumefaciens	42	14	1.057	-	0	0	98.26	25	0.0574%(3350/5839776)	1	-	C	Y	80.488%|9.667|39.000|2.000	1.415	10.3	1.334	32.911%|9.205|110.000|1.000
NGS397-1DL-UDB-160	Bacteria	G-	Agrobacterium	130	43	2.487	Agrobacterium tumefaciens complex	84	28	Agrobacterium fabrum	37	13	0.974	-	0	0	97.72	20	0.0438%(2446/5582960)	1	-	A	Y	48.780%|13.800|39.000|2.000	0.873	12.3	0.979	35.443%|25.571|322.000|1.000
NGS397-1DL-UDB-160	Bacteria	G-	Agrobacterium	130	43	2.487	-	0	0	Agrobacterium rhizogenes	17	6	0.456	-	0	0	97.29	16	0.0418%(2293/5482241)	1	-	D	Y	14.634%|5.167|9.000|3.000	1.072	2.7	2.024	12.658%|4.333|18.000|2.000
NGS397-1DL-UDB-160	Bacteria	G-	Methylobacterium	124	41	2.372	-	0	0	Methylobacterium radiotolerans	69	23	1.918	-	0	0	98.41	46	0.0636%(4391/6899110)	1	-	C	Y	56.098%|4.870|10.000|2.000	4.615	26	0.865	37.131%|6.114|73.000|1.000
NGS397-1DL-UDB-160	Bacteria	G-	Methylobacterium	124	41	2.372	-	0	0	Methylobacterium brachiatum	15	5	0.454	-	0	0	98.01	7	0.0158%(1000/6339577)	1	-	C	N	29.268%|4.833|16.000|2.000	1.011	0	-	16.034%|4.105|21.000|1.000
NGS397-1DL-UDB-160	Bacteria	G-	Brevundimonas	116	38	2.219	-	0	0	Brevundimonas vesicularis	52	17	2.219	-	0	0	97.49	37	0.0926%(3098/3345527)	1	-	C	Y	85.366%|9.371|56.000|2.000	1.807	9.6	1.769	56.118%|11.902|117.000|1.000
NGS397-1DL-UDB-160	Bacteria	G-	Acidovorax	84	28	1.607	-	0	0	Acidovorax wautersii	65	22	1.607	-	0	0	97.62	46	0.086%(4587/5335586)	1	-	A	Y	60.976%|13.520|51.000|2.000	1.566	21.2	0.999	43.882%|15.885|113.000|1.000
NGS397-1DL-UDB-160	Bacteria	G-	Sphingomonas	80	27	1.53	-	0	0	Sphingomonas echinoides	23	8	1.53	-	0	0	97.73	16	0.0292%(1246/4264936)	1	-	C	Y	53.659%|7.182|26.000|2.000	1.043	54.7	0.137	37.131%|5.864|30.000|1.000
NGS397-1DL-UDB-160	Bacteria	ntm	Mycolicibacterium	76	25	1.454	-	0	0	Mycolicibacterium llatzerense	49	16	1.454	-	0	0	97.81	39	0.0499%(3042/6090102)	1	-	D	Y	9.756%|4.750|8.000|3.000	3.36	6.2	2.593	5.907%|2.714|8.000|1.000
NGS397-1DL-UDB-160	Bacteria	G-	Moraxella	61	20	1.167	-	0	0	Moraxella osloensis	58	19	1.167	-	0	0	98.37	39	0.0639%(1693/2649137)	1	-	A	Y	100.000%|87.585|599.000|11.000	0.216	27.4	0.691	89.873%|62.305|944.000|1.000
NGS397-1DL-UDB-160	Bacteria	G+	Microbacterium	56	19	1.071	-	0	0	Microbacterium testaceum	10	4	1.071	-	0	0	97.44	5	0.0125%(497/3982034)	1	-	D	Y	2.439%|4.000|4.000|4.000	0.814	5.5	0.595	0.844%|2.000|2.000|2.000
NGS397-1DL-UDB-160	Bacteria	G-	Sphingobium	53	18	1.014	-	0	0	Sphingobium xenophagum	18	6	0.654	-	0	0	98.59	14	0.0272%(1150/4221110)	1	-	C	Y	51.220%|6.238|42.000|2.000	0.94	6.8	0.857	32.068%|5.895|29.000|1.000
NGS397-1DL-UDB-160	Bacteria	G-	Sphingobium	53	18	1.014	-	0	0	Sphingobium yanoikuyae	13	5	0.36	-	0	0	98.01	13	0.0136%(750/5532633)	1	-	B	Y	17.073%|10.286|55.000|2.000	0.412	7.5	0.563	16.034%|2.947|13.000|1.000
NGS397-1DL-UDB-160	Bacteria	G+	Alicyclobacillus	46	15	0.88	-	0	0	Alicyclobacillus acidocaldarius	42	14	0.88	-	0	0	98.35	31	0.0437%(1400/3205686)	1	-	A	Y	31.707%|16.231|81.000|3.000	0.843	7.5	1.819	28.692%|10.559|46.000|1.000
NGS397-1DL-UDB-160	Bacteria	G-	Methylotenera	45	15	0.861	-	0	0	Methylotenera versatilis	34	12	0.668	-	0	0	97.63	30	0.0571%(1748/3059871)	1	-	A	Y	34.146%|13.786|59.000|3.000	0.803	6.8	1.62	31.224%|9.946|54.000|1.000
NGS397-1DL-UDB-160	Bacteria	G-	Methylotenera	45	15	0.861	-	0	0	Methylotenera mobilis	9	3	0.193	-	0	0	98.41	9	0.0213%(597/2803787)	1	-	D	Y	7.317%|7.000|12.000|3.000	0.419	2.7	1.072	10.970%|2.231|7.000|1.000
NGS397-1DL-UDB-160	Bacteria	G+	Corynebacterium	44	15	0.842	-	0	0	Corynebacterium variabile	8	3	0.306	-	0	0	98.96	8	0.0157%(500/3192709)	1	-	D	N	4.878%|3.500|4.000|3.000	0.745	0	-	5.063%|5.500|20.000|2.000
NGS397-1DL-UDB-160	Bacteria	G+	Corynebacterium	44	15	0.842	-	0	0	Corynebacterium propinquum	7	3	0.34	-	0	0	99.52	7	0.0179%(450/2515580)	1	-	B	N	9.756%|15.750|35.000|2.000	0.145	0	-	6.751%|15.875|89.000|1.000
NGS397-1DL-UDB-160	Bacteria	G+	Corynebacterium	44	15	0.842	-	0	0	Corynebacterium casei	5	2	0.195	-	0	0	98	5	0.008%(250/3132213)	1	-	D	N	7.317%|3.333|5.000|2.000	0.489	0	-	2.532%|28.333|76.000|4.000
NGS397-1DL-UDB-160	Bacteria	G-	Enterobacter	42	14	0.803	Enterobacter cloacae complex	42	14	-	0	0	0	-	0	0	-	-	-	-	-	C	Y	80.488%|3.606|20.000|1.000	3.794	9.6	1.429	62.869%|3.550|45.000|1.000
NGS397-1DL-UDB-160	Bacteria	G-	Enterobacter	42	14	0.803	Enterobacter cloacae complex	42	14	Enterobacter hormaechei	22	8	0.803	-	0	0	98.62	19	0.0201%(1000/4975856)	1	-	D	N	2.439%|2.000|2.000|2.000	3.583	0	-	5.907%|2.714|7.000|1.000
NGS397-1DL-UDB-160	Bacteria	G-	Stenotrophomonas	41	14	0.784	Stenotrophomonas maltophilia group	38	13	Stenotrophomonas maltophilia	38	13	0.784	-	0	0	98.62	19	0.009%(450/5004261)	1	-	C	Y	95.122%|7.974|64.000|1.000	1.552	6.8	1.81	75.949%|87.389|4420.000|1.000
NGS397-1DL-UDB-160	Bacteria	G-	Ralstonia	40	14	0.765	-	0	0	Ralstonia pickettii	33	11	0.765	-	0	0	99.45	22	0.0283%(1350/4765599)	1	-	A	Y	100.000%|110.512|366.000|4.000	0.097	15	0.715	83.966%|71.472|2070.000|2.000
NGS397-1DL-UDB-160	Bacteria	G-	Comamonas	34	12	0.65	-	0	0	Comamonas testosteroni	17	6	0.65	-	0	0	97.76	13	0.0144%(797/5523746)	1	-	D	Y	14.634%|3.333|5.000|2.000	1.661	10.9	0.506	10.970%|2.154|5.000|1.000
NGS397-1DL-UDB-160	Bacteria	G+	Micrococcus	31	11	0.593	-	0	0	Micrococcus luteus	27	9	0.593	-	0	0	98.91	22	0.054%(1350/2501097)	1	-	A	Y	100.000%|28.488|267.000|3.000	0.309	12.3	0.715	73.840%|23.651|574.000|1.000
NGS397-1DL-UDB-160	Bacteria	G-	Delftia	31	11	0.593	-	0	0	Delftia tsuruhatensis	10	4	0.593	-	0	0	99.1	9	0.0253%(1450/5730124)	1	-	C	Y	85.366%|8.229|54.000|1.000	0.396	6.2	0.529	43.038%|6.431|52.000|1.000
NGS397-1DL-UDB-160	Bacteria	G-	Curvibacter	26	9	0.497	-	0	0	Curvibacter lanceolatus	20	7	0.322	-	0	0	97.69	19	0.0161%(1097/6832523)	1	-	C	Y	41.463%|8.059|36.000|2.000	0.808	9.6	0.68	38.819%|5.391|31.000|1.000
NGS397-1DL-UDB-160	Bacteria	G-	Curvibacter	26	9	0.497	-	0	0	Curvibacter delicatus	6	2	0.176	-	0	0	97.8	6	0.0119%(447/3755761)	1	-	D	N	12.195%|3.400|9.000|2.000	0.575	0	-	10.970%|2.154|5.000|1.000
NGS397-1DL-UDB-160	Bacteria	G-	Asticcacaulis	26	9	0.497	-	0	0	Asticcacaulis excentricus	26	9	0.497	-	0	0	96.84	22	0.025%(950/3793195)	1	-	C	Y	34.146%|8.071|34.000|2.000	1.049	8.9	0.953	26.160%|6.161|21.000|1.000
NGS397-1DL-UDB-160	Bacteria	G-	Mesorhizobium	25	9	0.478	-	0	0	Mesorhizobium loti	4	2	0.478	-	0	0	97.33	3	0.0031%(199/6399828)	1	-	C	N	31.707%|7.769|14.000|3.000	0.168	0	-	27.004%|5.312|42.000|1.000
NGS397-1DL-UDB-160	Bacteria	G-	Chryseobacterium	23	8	0.44	-	0	0	Chryseobacterium hominis	12	4	0.44	-	0	0	97.84	12	0.0233%(649/2788642)	1	-	C	N	58.537%|6.083|24.000|1.000	0.643	0	-	39.662%|4.574|33.000|1.000
NGS397-1DL-UDB-160	Bacteria	G-	Aquabacterium	20	7	0.383	-	0	0	Aquabacterium parvum	20	7	0.383	-	0	0	97.62	13	0.03%(1338/4462729)	1	-	D	Y	24.390%|9.000|30.000|2.000	0.724	8.2	0.794	24.473%|7.241|90.000|1.000
NGS397-1DL-UDB-160	Bacteria	G-	Cloacibacterium	19	7	0.363	-	0	0	Cloacibacterium normanense	19	7	0.363	-	0	0	98.84	13	0.0289%(798/2759562)	1	-	C	Y	70.732%|5.966|27.000|2.000	1.037	8.9	0.696	46.414%|6.673|42.000|1.000
NGS397-1DL-UDB-160	Bacteria	G-	Novosphingobium	18	6	0.344	-	0	0	Novosphingobium nitrogenifigens	7	3	0.344	-	0	0	98.91	3	0.0084%(350/4180411)	1	-	D	N	4.878%|4.500|5.000|4.000	0.507	0	-	3.376%|2.750|5.000|2.000
NGS397-1DL-UDB-160	Bacteria	G+	Kocuria	18	6	0.344	-	0	0	Kocuria palustris	12	4	0.237	-	0	0	99	12	0.021%(600/2854447)	1	-	A	Y	90.244%|13.135|103.000|2.000	0.298	2.7	1.429	57.806%|14.438|155.000|1.000
NGS397-1DL-UDB-160	Bacteria	G+	Kocuria	18	6	0.344	-	0	0	Kocuria rhizophila	3	1	0.063	-	0	0	98	3	0.0056%(150/2697831)	1	-	D	N	12.195%|2.800|3.000|2.000	0.349	0	-	7.595%|7.778|36.000|2.000
NGS397-1DL-UDB-160	Bacteria	G+	Kocuria	18	6	0.344	-	0	0	Kocuria polaris	3	1	0.044	-	0	0	98	3	0.0039%(150/3833718)	1	-	B	N	24.390%|10.600|30.000|3.000	0.092	0	-	16.034%|22.632|154.000|1.000
NGS397-1DL-UDB-160	Bacteria	G-	Xanthomonas	17	6	0.325	-	0	0	Xanthomonas campestris	12	4	0.325	-	0	0	98.8	11	0.0142%(700/4942039)	1	-	C	Y	43.902%|5.833|22.000|1.000	0.67	2.1	1.905	27.004%|6.188|39.000|1.000
NGS397-1DL-UDB-160	Bacteria	G-	Polynucleobacter	15	5	0.287	-	0	0	Polynucleobacter necessarius	9	3	0.218	-	0	0	98.06	5	0.0129%(246/1907709)	1	-	D	N	24.390%|7.400|15.000|3.000	0.396	0	-	27.848%|4.667|19.000|1.000
NGS397-1DL-UDB-160	Bacteria	G-	Polynucleobacter	15	5	0.287	-	0	0	Polynucleobacter duraquae	3	1	0.069	-	0	0	97	3	0.0099%(200/2026292)	1	-	D	N	17.073%|5.000|11.000|2.000	0.195	0	-	18.565%|3.273|10.000|1.000
NGS397-1DL-UDB-160	Bacteria	G+	Brevibacterium	13	5	0.249	-	0	0	Brevibacterium casei	11	4	0.249	-	0	0	97.82	11	0.0156%(600/3840753)	1	-	C	Y	53.659%|5.682|29.000|2.000	0.631	2.1	1.747	32.911%|9.487|101.000|1.000
NGS397-1DL-UDB-160	Bacteria	G-	Sphingopyxis	12	4	0.23	-	0	0	Sphingopyxis fribergensis	3	1	0.23	-	0	0	98.22	3	0.0048%(250/5202172)	1	-	D	N	4.878%|3.500|4.000|3.000	0.279	0	-	7.595%|1.889|5.000|1.000
NGS397-1DL-UDB-160	Bacteria	G-	Cellvibrio	12	4	0.23	-	0	0	Cellvibrio mixtus	9	3	0.23	-	0	0	97.5	6	0.0068%(350/5183709)	1	-	B	Y	24.390%|12.300|52.000|3.000	0.238	5.5	0.536	20.253%|6.000|35.000|1.000
NGS397-1DL-UDB-160	Bacteria	G-	Caulobacter	11	4	0.21	-	0	0	Caulobacter vibrioides	7	3	0.139	-	0	0	96.59	5	0.0048%(200/4144051)	1	-	B	N	7.317%|12.000|31.000|2.000	0.19	0	-	9.283%|2.364|5.000|1.000
NGS397-1DL-UDB-160	Bacteria	G-	Caulobacter	11	4	0.21	-	0	0	Caulobacter segnis	4	2	0.071	-	0	0	96.94	4	0.0075%(350/4655467)	1	-	-	N	-	-	0	-	3.376%|1.500|2.000|1.000
NGS397-1DL-UDB-160	Bacteria	G-	Xenophilus	10	4	0.191	-	0	0	Xenophilus azovorans	10	4	0.191	-	0	0	97.06	8	0.0115%(750/6535173)	1	-	D	N	21.951%|3.444|6.000|2.000	0.946	0	-	25.316%|2.667|7.000|1.000
NGS397-1DL-UDB-160	Bacteria	G-	Rhodoferax	10	4	0.191	-	0	0	Rhodoferax saidenbachensis	7	3	0.191	-	0	0	97.69	6	0.0128%(547/4264855)	1	-	D	N	9.756%|5.750|12.000|2.000	0.397	0	-	16.878%|2.950|9.000|1.000
NGS397-1DL-UDB-160	Bacteria	G+	Gordonia	10	4	0.191	-	0	0	Gordonia polyisoprenivorans	6	2	0.191	-	0	0	99.67	6	0.0051%(300/5844299)	1	-	C	N	29.268%|7.250|20.000|2.000	0.27	0	-	29.536%|4.600|16.000|1.000
NGS397-1DL-UDB-160	Bacteria	G-	Xanthobacter	9	3	0.172	-	0	0	Xanthobacter autotrophicus	9	3	0.172	-	0	0	98.03	5	0.0062%(350/5625098)	1	-	D	N	19.512%|3.250|9.000|2.000	0.902	0	-	17.722%|4.905|34.000|1.000
NGS397-1DL-UDB-160	Bacteria	G-	Rubellimicrobium	9	3	0.172	-	0	0	Rubellimicrobium thermophilum	9	3	0.172	-	0	0	99.56	9	0.0142%(450/3163144)	1	-	A	N	48.780%|26.700|83.000|2.000	0.11	0	-	27.848%|14.364|61.000|1.000
NGS397-1DL-UDB-160	Bacteria	G-	Paraburkholderia	9	3	0.172	-	0	0	Paraburkholderia fungorum	5	2	0.172	-	0	0	97.3	5	0.0028%(250/9058983)	1	-	A	N	34.146%|98.929|580.000|2.000	0.016	0	-	34.599%|46.073|435.000|1.000
NGS397-1DL-UDB-160	Bacteria	G+	Meiothermus	8	3	0.153	-	0	0	Meiothermus silvanus	7	3	0.153	-	0	0	98.81	7	0.0094%(350/3721669)	1	-	D	Y	24.390%|5.300|16.000|2.000	0.43	3.4	0.667	21.097%|3.920|17.000|1.000
NGS397-1DL-UDB-160	Bacteria	G+	Janibacter	8	3	0.153	-	0	0	Janibacter indicus	5	2	0.096	-	0	0	98	5	0.0074%(250/3401189)	1	-	A	N	60.976%|12.880|57.000|2.000	0.126	0	-	43.038%|10.529|95.000|1.000
NGS397-1DL-UDB-160	Bacteria	G+	Janibacter	8	3	0.153	-	0	0	Janibacter melonis	3	1	0.057	-	0	0	98.25	3	0.0043%(150/3481073)	1	-	D	N	24.390%|4.600|15.000|2.000	0.212	0	-	15.190%|3.500|26.000|1.000
NGS397-1DL-UDB-160	Bacteria	G+	Dolosigranulum	8	3	0.153	-	0	0	Dolosigranulum pigrum	8	3	0.153	-	0	0	97.5	8	0.0212%(400/1890416)	1	-	D	Y	14.634%|7.667|21.000|2.000	0.34	2.7	0.953	10.970%|3.923|12.000|1.000
NGS397-1DL-UDB-160	Bacteria	G-	Psychrobacter	7	3	0.134	-	0	0	Psychrobacter alimentarius	6	2	0.134	-	0	0	98.5	6	0.0104%(350/3349444)	1	-	D	N	17.073%|3.143|5.000|2.000	0.622	0	-	11.814%|4.786|25.000|1.000
NGS397-1DL-UDB-160	Bacteria	G+	Pseudonocardia	7	3	0.134	-	0	0	Pseudonocardia ammonioxydans	4	2	0.134	-	0	0	96.32	4	0.0027%(200/7361511)	1	-	C	N	26.829%|3.091|6.000|2.000	0.422	0	-	16.878%|5.250|33.000|1.000
NGS397-1DL-UDB-160	Bacteria	G-	Erwinia	7	3	0.134	-	0	0	Erwinia billingiae	6	2	0.134	-	0	0	99.8	5	0.0056%(300/5372268)	1	-	D	N	4.878%|4.500|5.000|4.000	0.434	0	-	7.595%|2.222|4.000|1.000
NGS397-1DL-UDB-160	Bacteria	G-	Ramlibacter	6	2	0.115	-	0	0	Ramlibacter tataouinensis	6	2	0.115	-	0	0	96.78	3	0.0072%(293/4070193)	1.157	-	D	N	4.878%|6.000|8.000|4.000	0.326	0	-	10.127%|3.583|13.000|2.000
NGS397-1DL-UDB-160	Bacteria	G-	Pseudarcicella	6	2	0.115	-	0	0	Pseudarcicella hirudinis	6	2	0.115	-	0	0	98.84	6	0.0056%(347/6168047)	1	-	D	N	12.195%|3.800|7.000|2.000	0.514	0	-	6.751%|1.750|3.000|1.000
NGS397-1DL-UDB-160	Bacteria	G-	Limnohabitans	6	2	0.115	-	0	0	Limnohabitans planktonicus	6	2	0.115	-	0	0	97.25	5	0.0071%(344/4873611)	1	-	D	N	14.634%|4.667|6.000|3.000	0.419	0	-	20.253%|2.458|6.000|1.000
NGS397-1DL-UDB-160	Bacteria	G+	Atopococcus	6	2	0.115	-	0	0	Atopococcus tabaci	6	2	0.115	-	0	0	99.2	5	0.0132%(300/2267201)	1	-	D	N	7.317%|6.333|8.000|5.000	0.309	0	-	5.907%|6.857|18.000|2.000
NGS397-1DL-UDB-160	Bacteria	G-	Thermomonas	5	2	0.096	-	0	0	Thermomonas hydrothermalis	5	2	0.096	-	0	0	99.07	5	0.0123%(300/2448719)	1	-	D	N	17.073%|5.571|18.000|2.000	0.292	0	-	17.722%|2.952|8.000|1.000
NGS397-1DL-UDB-160	Bacteria	G-	Sphingobacterium	5	2	0.096	-	0	0	Sphingobacterium spiritivorum	4	2	0.096	-	0	0	98.34	3	0.0029%(150/5138967)	1	-	D	N	2.439%|3.000|3.000|3.000	0.434	0	-	2.532%|3.333|5.000|2.000
NGS397-1DL-UDB-160	Bacteria	G-	Ideonella	5	2	0.096	-	0	0	Ideonella sakaiensis	5	2	0.096	-	0	0	97.92	4	0.0065%(400/6121457)	1.125	-	D	N	12.195%|3.600|6.000|2.000	0.452	0	-	14.346%|3.588|17.000|1.000
NGS397-1DL-UDB-160	Bacteria	G-	Empedobacter	5	2	0.096	-	0	0	Empedobacter falsenii	5	2	0.096	-	0	0	98	5	0.0067%(250/3759256)	1	-	D	N	14.634%|2.667|3.000|2.000	0.611	0	-	14.346%|3.412|17.000|1.000
NGS397-1DL-UDB-160	Bacteria	G+	Williamsia	4	2	0.077	-	0	0	Williamsia muralis	4	2	0.077	-	0	0	98.16	3	0.0038%(200/5233905)	1	-	D	N	2.439%|2.000|2.000|2.000	0.651	0	-	8.439%|3.100|13.000|1.000
NGS397-1DL-UDB-160	Bacteria	G+	Ruminococcus	4	2	0.077	-	0	0	Ruminococcus bromii	3	1	0.077	-	0	0	99.33	3	0.0068%(150/2201217)	1	-	-	N	-	-	0	-	3.376%|6.500|21.000|1.000
NGS397-1DL-UDB-160	Bacteria	G+	Rubrobacter	4	2	0.077	-	0	0	Rubrobacter xylanophilus	4	2	0.077	-	0	0	97	4	0.0066%(200/3022875)	1	-	A	N	60.976%|11.800|57.000|2.000	0.11	0	-	38.819%|13.261|220.000|1.000
NGS397-1DL-UDB-160	Bacteria	G+	Kytococcus	4	2	0.077	-	0	0	Kytococcus sedentarius	4	2	0.077	-	0	0	98.5	4	0.009%(250/2785024)	1	-	C	N	51.220%|8.429|78.000|2.000	0.155	0	-	35.021%|6.301|73.000|1.000
NGS397-1DL-UDB-160	Bacteria	G-	Diaphorobacter	4	2	0.077	-	0	0	Diaphorobacter polyhydroxybutyrativorans	4	2	0.077	-	0	0	96.88	4	0.0098%(396/4061276)	1	-	-	N	-	-	0	-	8.439%|1.400|2.000|1.000
NGS397-1DL-UDB-160	Bacteria	G+	Aerococcus	4	2	0.077	-	0	0	Aerococcus viridans	3	1	0.077	-	0	0	98.34	3	0.0075%(150/2003760)	1	-	A	N	29.268%|13.500|57.000|3.000	0.072	0	-	21.941%|13.000|72.000|1.000
NGS397-1DL-UDB-160	Bacteria	G-	Verminephrobacter	3	1	0.057	-	0	0	Verminephrobacter eiseniae	3	1	0.057	-	0	0	97.95	3	0.0044%(246/5597943)	1	-	D	N	4.878%|3.500|5.000|2.000	0.279	0	-	6.751%|1.375|2.000|1.000
NGS397-1DL-UDB-160	Bacteria	G-	Unclassified_Burkholderiales	3	1	0.057	-	0	0	Polyangium brachysporum	3	1	0.057	-	0	0	97.21	3	0.0031%(200/6476147)	1	-	D	N	2.439%|2.000|2.000|2.000	0.489	0	-	6.751%|1.875|3.000|1.000
NGS397-1DL-UDB-160	Bacteria	G-	Tepidiphilus	3	1	0.057	-	0	0	Tepidiphilus thermophilus	3	1	0.057	-	0	0	98.58	3	0.0064%(144/2259819)	1	-	C	N	34.146%|4.000|13.000|1.000	0.244	0	-	22.785%|3.926|29.000|1.000
NGS397-1DL-UDB-160	Bacteria	G-	Serratia	3	1	0.057	-	0	0	Serratia marcescens	3	1	0.057	-	0	0	98.67	3	0.001%(50/5113802)	1	-	D	N	4.878%|3.500|4.000|3.000	0.279	0	-	2.532%|1.333|2.000|1.000
NGS397-1DL-UDB-160	Bacteria	G-	Rugamonas	3	1	0.057	-	0	0	Rugamonas rubra	3	1	0.057	-	0	0	97.72	3	0.0029%(200/6830503)	1	-	D	N	7.317%|2.667|4.000|2.000	0.366	0	-	11.814%|2.357|6.000|1.000
NGS397-1DL-UDB-160	Bacteria	G-	Reyranella	3	1	0.057	-	0	0	Reyranella massiliensis	3	1	0.057	-	0	0	97.29	3	0.0025%(147/5792259)	1	-	D	N	7.317%|2.333|3.000|2.000	0.419	0	-	10.127%|2.000|4.000|1.000
NGS397-1DL-UDB-160	Bacteria	G-	Methyloversatilis	3	1	0.057	-	0	0	Methyloversatilis discipulorum	3	1	0.057	-	0	0	96.87	3	0.0046%(200/4306529)	1	-	A	Y	26.829%|61.091|265.000|3.000	0.016	2.7	0.357	25.316%|29.600|371.000|1.000
NGS397-1DL-UDB-160	Bacteria	G-	Methylibium	3	1	0.057	-	0	0	Methylibium petroleiphilum	3	1	0.057	-	0	0	97.13	3	0.0042%(197/4643639)	1	-	D	Y	12.195%|2.800|4.000|2.000	0.349	2.1	0.476	14.346%|1.824|4.000|1.000
NGS397-1DL-UDB-160	Bacteria	G-	Maribacter	3	1	0.057	-	0	0	Maribacter stanieri	3	1	0.057	-	0	0	95.94	3	0.0033%(148/4460741)	1	-	-	N	-	-	0	-	-
NGS397-1DL-UDB-160	Bacteria	G-	Janthinobacterium	3	1	0.057	-	0	0	Janthinobacterium agaricidamnosum	3	1	0.057	-	0	0	97.31	3	0.0054%(346/6357735)	1	-	D	Y	9.756%|4.500|7.000|2.000	0.217	2.1	0.476	16.878%|2.350|5.000|1.000
NGS397-1DL-UDB-160	Bacteria	G-	Hydrogenophaga	3	1	0.057	-	0	0	Hydrogenophaga taeniospiralis	3	1	0.057	-	0	0	97.17	3	0.0038%(200/5275331)	1	-	D	Y	12.195%|4.200|8.000|2.000	0.233	2.1	0.476	10.970%|2.154|4.000|1.000
NGS397-1DL-UDB-160	Bacteria	G-	Bosea	3	1	0.057	-	0	0	Bosea lupini	3	1	0.057	-	0	0	98.34	3	0.0024%(150/6128076)	1	-	D	Y	19.512%|4.125|11.000|2.000	0.237	2.1	0.476	19.409%|2.652|8.000|1.000
NGS397-1DL-UDB-160	Bacteria	G-	Azohydromonas	3	1	0.057	-	0	0	Azohydromonas lata	3	1	0.057	-	0	0	97.28	3	0.002%(144/7183251)	1	-	D	N	2.439%|2.000|2.000|2.000	0.489	0	-	2.532%|2.000|2.000|2.000
NGS397-1DL-UDB-160	Bacteria	G+	Gardnerella	1	1	0.019	-	0	0	Gardnerella vaginalis	1	1	0.019	-	0	0	96	1	0.003%(50/1641777)	1	-	C	N	63.415%|1.846|6.000|1.000	0.176	0	-	37.975%|2.667|20.000|1.000
NGS397-1DL-UDB-160	Bacteria	G+	Bacillus	1	1	0.019	Bacillus cereus group	1	1	-	0	0	0	-	0	0	-	-	-	-	-	D	N	9.756%|2.000|4.000|1.000	0.163	0	-	10.127%|2.250|10.000|1.000
NGS397-1DL-UDB-160	Fungi	fun	Mucor	55	18	39.855	-	0	0	Mucor irregularis	55	18	39.855	-	0	0	98.95	40	0.0083%(2799/33841596)	1	-	-	N	-	-	0	-	-
NGS397-1DL-UDB-160	Fungi	fun	Malassezia	54	18	39.13	-	0	0	Malassezia restricta	31	11	25.287	-	0	0	98.69	29	0.021%(1550/7369627)	1	-	A	Y	100.000%|29.780|187.000|5.000	0.339	3.4	2.953	93.249%|19.244|256.000|1.000
NGS397-1DL-UDB-160	Fungi	fun	Malassezia	54	18	39.13	-	0	0	Malassezia globosa	21	7	13.843	-	0	0	98.55	20	0.0115%(1049/9119358)	1	-	C	Y	43.902%|7.778|29.000|2.000	0.879	2.7	2.501	47.679%|6.894|81.000|1.000
NGS397-1DL-UDB-160	Fungi	fun	Alternaria	8	3	5.797	Alternaria alternata complex	1	1	Alternaria alternata	1	1	5.797	-	0	0	98.85	1	0.0006%(200/34280341)	1	-	C	N	46.341%|2.737|11.000|1.000	0.119	0	-	32.911%|2.333|37.000|1.000
NGS397-1DL-UDB-160	Fungi	fun	Candida	5	2	3.623	-	0	0	Candida parapsilosis	5	2	3.623	-	0	0	100	4	0.0023%(300/13250034)	1	-	C	Y	60.976%|1.600|5.000|1.000	1.018	0.7	2.382	32.068%|3.079|55.000|1.000
NGS397-1DL-UDB-160	Fungi	fun	Schizophyllum	4	2	2.899	-	0	0	Schizophyllum commune	4	2	2.899	-	0	0	98	4	0.0005%(199/38482026)	1	-	D	Y	7.317%|1.000|1.000|1.000	1.303	1.4	0.953	11.814%|1.071|2.000|1.000
NGS397-1DL-UDB-160	Fungi	fun	Aspergillus	3	1	2.174	Aspergillus subgen. Nidulantes	1	1	Aspergillus sydowii	1	1	0.661	-	0	0	100	1	0.0001%(50/35409723)	1	-	A	N	85.366%|13.086|185.000|1.000	0.025	0	-	53.165%|2.540|23.000|1.000
NGS397-1DL-UDB-160	Fungi	fun	Aspergillus	3	1	2.174	-	0	0	Aspergillus ruber	1	1	0.893	-	0	0	100	1	0.0002%(50/26209327)	1	-	C	Y	29.268%|1.000|1.000|1.000	0.326	0.7	0.476	13.502%|2.438|17.000|1.000
NGS397-1DL-UDB-160	Fungi	fun	Aspergillus	3	1	2.174	Aspergillus subgen. Circumdati	1	1	Aspergillus flavus	1	1	0.62	-	0	0	96	1	0.0001%(50/37749288)	1	-	D	N	2.439%|1.000|1.000|1.000	0.326	0	-	12.658%|156.067|2308.000|1.000
NGS397-1DL-UDB-160	Fungi	fun	Moesziomyces	2	1	1.449	-	0	0	Moesziomyces antarcticus	2	1	1.449	-	0	0	99	2	0.0008%(150/18376790)	1	-	D	N	9.756%|4.750|9.000|1.000	0.137	0	-	8.439%|1.000|1.000|1.000
NGS397-1DL-UDB-160	Fungi	fun	Chrysosporium	2	1	1.449	-	0	0	Chrysosporium queenslandicum	2	1	1.449	-	0	0	97.84	2	0.0008%(246/32335957)	1	-	C	Y	68.293%|2.214|9.000|1.000	0.294	1.4	0.476	49.367%|1.940|10.000|1.000
NGS397-1DL-UDB-160	Fungi	fun	Stemphylium	1	1	0.725	-	0	0	Stemphylium lycopersici	1	1	0.725	-	0	0	99	1	0.0001%(50/34164311)	1	-	B	N	7.317%|314.667|479.000|5.000	0.001	0	-	15.612%|1.595|7.000|1.000
NGS397-1DL-UDB-160	Fungi	fun	Metarhizium	1	1	0.725	-	0	0	Metarhizium rileyi	1	1	0.725	-	0	0	96	1	0.0002%(50/32013981)	1	-	-	N	-	-	0	-	5.063%|1.000|1.000|1.000
NGS397-1DL-UDB-160	Fungi	fun	Lachancea	1	1	0.725	-	0	0	Lachancea waltii	1	1	0.725	-	0	0	96	1	0.0005%(50/10912112)	1	-	D	N	19.512%|1.125|2.000|1.000	0.29	0	-	36.709%|1.000|1.000|1.000
NGS397-1DL-UDB-160	Fungi	fun	Hanseniaspora	1	1	0.725	-	0	0	Hanseniaspora opuntiae	1	1	0.725	-	0	0	98	1	0.0006%(50/8831957)	1	-	D	N	14.634%|1.833|3.000|1.000	0.178	0	-	7.595%|1.111|2.000|1.000
NGS397-1DL-UDB-160	Fungi	fun	Agaricus	1	1	0.725	-	0	0	Agaricus bisporus	1	1	0.725	-	0	0	98	1	0.0002%(50/30069126)	1	-	D	N	2.439%|1.000|1.000|1.000	0.326	0	-	1.688%|1.500|2.000|1.000
NGS397-1DL-UDB-160	Viruses	vir	Cytomegalovirus	1031	336	50.663	-	0	0	Human betaherpesvirus 5	1022	333	50.663	-	0	0	98.98	100	19.0846%(44972/235646)	1.143	-	D	N	2.439%|2.000|2.000|2.000	166.447	0	-	45.148%|1319.832|69031.000|1.000
NGS397-1DL-UDB-160	Viruses	vir	Alphatorquevirus	998	326	49.042	-	0	0	Torque teno virus 19	760	248	49.042	-	0	0	97.6	35	46.3761%(1766/3808)	24.104	-	-	N	-	-	0	-	3.376%|118.000|271.000|2.000
NGS397-1DL-UDB-160	Viruses	vir	Simplexvirus	6	2	0.295	-	0	0	Human alphaherpesvirus 1	6	2	0.295	-	0	0	99	6	0.197%(300/152261)	1	-	D	N	21.951%|2.333|6.000|1.000	0.838	0	-	28.270%|374.851|11488.000|1.000
NGS397-1DL-UDB-160	Parasite	par	Acanthamoeba	82	27	89.13	-	0	0	Acanthamoeba palestinensis	68	23	89.13	-	0	0	98.66	17	0.0055%(5192/94938526)	1	-	D	Y	21.951%|3.333|5.000|2.000	6.645	16.4	1.35	16.878%|2.400|6.000|1.000
NGS397-1DL-UDB-160	Parasite	par	Enterobius	10	4	10.87	-	0	0	Enterobius vermicularis	10	4	10.87	-	0	0	96.62	4	0.0004%(522/146179359)	1.134	-	C	Y	46.341%|5.421|9.000|3.000	0.601	4.1	0.794	90.717%|5.586|8.000|3.000
